# Supplementary material for: Cerebellar stimulation prevents Levodopa-induced dyskinesia in mice and normalizes activity in a motor network
Source: Nat Commun. 2022 Jun 9;13:3211. doi: 10.1038/s41467-022-30844-0 (PMC9184492; doi:10.1038/s41467-022-30844-0)
Supplement: Supplementary file 4 — Source Data [file 41467_2022_30844_MOESM4_ESM.xlsx]

## Sheet: Figure1c
mouse	Student	Condition	Condition_merged	Condition_merged2	Lesion	Opto	Côté.lésé	Côté.Non.Lésé	CC.lésé	CC.ctrl	Perte
s202	A	PD_CORR	PD_CORR	PD	6-OHDA	corrective	32.346	63.693	23.472	22.654	78.38
s404	A	PD_CORR	PD_CORR	PD	6-OHDA	corrective	58.528	58.65	48.365	23.315	71.24
s407	A	PD_CORR	PD_CORR	PD	6-OHDA	corrective	21.677	54.215	15.466	16.215	83.66
s802	A	PD_CORR	PD_CORR	PD	6-OHDA	corrective	13.013	29.648	11.374	12.481	90.45
s408	A	PD_CORR	PD_CORR	PD	6-OHDA	corrective	16.593	55.597	12.226	15.188	89.19
s805	A	PD_CORR	PD_CORR	PD	6-OHDA	corrective	30.388	51.437	28.358	29.322	90.82
s803	A	PD	PD	PD	6-OHDA	no stim	19.794	27.77	19.08	19.763	91.08
s806	A	PD	PD	PD	6-OHDA	no stim	9.407	16.998	8.317	9.114	86.17
s901	A	PD	PD	PD	6-OHDA	no stim	30.869	45.901	27.648	29.839	79.95
s902	A	PD	PD	PD	6-OHDA	no stim	22.6	44.812	20.78	20.713	92.45
s903	A	PD	PD	PD	6-OHDA	no stim	6.814	13.779	5.108	5.043	80.47
s904	A	PD	PD	PD	6-OHDA	no stim	10.835	36.611	9.133	9.912	93.63
s419	A	PD	PD	PD	6-OHDA	no stim	20.567	47.488	17.781	20.655	89.62
s422	A	PD	PD	PD	6-OHDA	no stim	12.292	22.683	10.001	12.023	78.51
s409	A	PD	PD	PD	6-OHDA	no stim	30.013	58.771	27.451	25.828	92.22
s410	A	PD_PREV	PD_PREV	PD	6-OHDA	preventive	47.553	71.67	44.874	46.098	89.52
s425	A	PD_PREV	PD_PREV	PD	6-OHDA	preventive	7.245	8.956	6.589	6.589	72.29
s427	A	PD_PREV	PD_PREV	PD	6-OHDA	preventive	18.234	27.7	16.032	17.711	77.96
s501	A	PD_PREV	PD_PREV	PD	6-OHDA	preventive	66.408	64.923	57.276	31.142	72.97
s504	A	PD_PREV	PD_PREV	PD	6-OHDA	preventive	49.135	51.078	46.557	31.999	86.49
s511	A	PD_PREV	PD_PREV	PD	6-OHDA	preventive	42.776	66.501	41.108	41.831	93.24
s514	A	PD_PREV	PD_PREV	PD	6-OHDA	preventive	38.331	64.208	33.305	34.276	83.21
s705	A	PD_PREV	PD_PREV	PD	6-OHDA	preventive	22.265	48.83	17.366	22.177	81.62
s906	A	PD_PREV	PD_PREV	PD	6-OHDA	preventive	26.054	54.544	22.128	24.009	87.14
s907	A	PD_PREV	PD_PREV	PD	6-OHDA	preventive	19.036	47.734	17.35	23.039	93.17
s908	A	PD_PREV	PD_PREV	PD	6-OHDA	preventive	27.327	45.658	25.814	25.914	92.3369
s910	A	PD_PREV	PD_PREV	PD	6-OHDA	preventive	20.08	47.509	19.329	22.158	97.04
s201	A	SHAM_CORR	SHAM	SHAM	SHAM	corrective	7.992	9.22	5.537	6.053	22.48
s307	A	SHAM_CORR	SHAM	SHAM	SHAM	corrective	23.125	20.781	12.016	9.134	4.62
s423	A	SHAM_CORR	SHAM	SHAM	SHAM	corrective	19.753	20.971	7.211	7.28	8.39
s516	A	SHAM_CORR	SHAM	SHAM	SHAM	corrective	12.475	15.195	5.947	7.015	20.2
s517	A	SHAM_CORR	SHAM	SHAM	SHAM	corrective	11.404	12.136	6.328	6.213	14.3002
s518	A	SHAM_CORR	SHAM	SHAM	SHAM	corrective	18.098	19.934	11.905	12.377	18.0495
s519	A	SHAM_CORR	SHAM	SHAM	SHAM	corrective	24.597	24.13	11.899	10.785	4.84826
s707	A	SHAM_PREV	SHAM	SHAM	SHAM	preventive	21.907	24.877	9.64	11.018	11.4871
s708	A	SHAM_PREV	SHAM	SHAM	SHAM	preventive	12.603	14.013	6.739	7.74	6.52001
s801	A	SHAM_CORR	SHAM	SHAM	SHAM	corrective	12.905	13.323	7.804	7.739	8.64971
s909	A	SHAM_PREV	SHAM	SHAM	SHAM	preventive	30.112	38.185	16.521	17.744	33.5111
s017	B	PD_CORR	PD_CORR	PD	6-OHDA	corrective	8.834	16.408	5.968	5.896	72.7359
s033	B	PD_CORR	PD_CORR	PD	6-OHDA	corrective	7.334	13.548	4.257	6.041	59.0116
s022	B	PD_CORR	PD_CORR	PD	6-OHDA	corrective	10.956	18.183	6.023	6.231	58.7266
s013	B	PD_CORR	PD_CORR	PD	6-OHDA	corrective	15.566	26.878	10.877	10.677	71.0573
s032	B	PD_PREV	PD_PREV	PD	6-OHDA	preventive	4.033	16.73	1.437	7.184	72.8054
s042	B	PD_PREV	PD_PREV	PD	6-OHDA	preventive	8.354	21.923	6.723	6.633	89.3329
s029	B	PD_PREV	PD_PREV	PD	6-OHDA	preventive	14.605	30.787	3.781	5.107	57.8505
s023	B	PD_PREV	PD_PREV	PD	6-OHDA	preventive	9.685	15.056	5.395	6.133	51.922
s043	B	PD_PREV	PD_PREV	PD	6-OHDA	preventive	3.373	6.924	2.407	2.868	76.1834
s051	B	PD	PD	PD	6-OHDA	nostim	11.586	25.052	8.334	8.1	80.8164
s048	B	PD	PD	PD	6-OHDA	nostim	11.123	19.528	8	6.564	75.9102
s050	B	PD	PD	PD	6-OHDA	nostim	9.943	14.999	5.977	5.923	56.3023
s052	B	PD	PD	PD	6-OHDA	nostim	0.427	17.935	0.406	4.401	99.8448
s039	B	SHAM_CORR	SHAM	SHAM	SHAM	corrective	12.945	13.199	7.204	7.367	1.56036
s041	B	SHAM_PREV	SHAM	SHAM	SHAM	preventive	16.302	16.886	6.725	7.306	0.0313152
s038	B	SHAM_PREV	SHAM	SHAM	SHAM	preventive	16.18	16.398	7.878	7.048	11.2086
s049	B	SHAM	SHAM	SHAM	SHAM	nostim	24.45	25.44	9.855	9.186	10.2067
s020	B	SHAM_CORR	SHAM	SHAM	SHAM	corrective	11.197	19.579	1.612	8.773	11.2993
s040	B	SHAM	SHAM	SHAM	SHAM	nostim	19.402	20.856	8.154	9.557	0.451367

## Sheet: Figure1e
Week	Condition_merged	mouse	value_oral
4	PD	s006	14
5	PD	s006	11
6	PD	s006	14
7	PD	s006	13
8	PD	s006	14
9	PD	s006	16
4	PD	s007	16
5	PD	s007	12
6	PD	s007	12
7	PD	s007	18
8	PD	s007	14
9	PD	s007	12
4	PD	s008	16
5	PD	s008	11
6	PD	s008	9
7	PD	s008	9
8	PD	s008	13
9	PD	s008	10
4	PD_CORR	s013	16
5	PD_CORR	s013	9
6	PD_CORR	s013	4
7	PD_CORR	s013	2
8	PD_CORR	s013	1
9	PD_CORR	s013	3
4	PD_CORR	s015	14
5	PD_CORR	s015	9
6	PD_CORR	s015	4
7	PD_CORR	s015	4
8	PD_CORR	s015	3
9	PD_CORR	s015	0
4	PD_CORR	s017	22
5	PD_CORR	s017	17
6	PD_CORR	s017	8
7	PD_CORR	s017	4
8	PD_CORR	s017	3
9	PD_CORR	s017	3
4	PD	s018	17
5	PD	s018	17
6	PD	s018	13
7	PD	s018	13
8	PD	s018	10
9	PD	s018	10
5	PD_CORR	s022	16
6	PD_CORR	s022	4
7	PD_CORR	s022	2
8	PD_CORR	s022	2
9	PD_CORR	s022	4
5	PD_PREV	s023	10
6	PD_PREV	s023	3
7	PD_PREV	s023	1
8	PD_PREV	s023	1
9	PD_PREV	s023	1
4	PD_PREV	s028	3
5	PD_PREV	s028	9
6	PD_PREV	s028	6
7	PD_PREV	s028	9
8	PD_PREV	s028	5
9	PD_PREV	s028	6
4	PD_PREV	s029	0
5	PD_PREV	s029	2
6	PD_PREV	s029	1
7	PD_PREV	s029	0
8	PD_PREV	s029	0
9	PD_PREV	s029	0
4	PD_PREV	s030	2
5	PD_PREV	s030	3
6	PD_PREV	s030	4
7	PD_PREV	s030	1
8	PD_PREV	s030	0
9	PD_PREV	s030	1
4	PD_CORR	s033	14
5	PD_CORR	s033	18
6	PD_CORR	s033	10
7	PD_CORR	s033	10
8	PD_CORR	s033	2
9	PD_CORR	s033	2
4	PD_CORR	s034	14
5	PD_CORR	s034	16
6	PD_CORR	s034	7
7	PD_CORR	s034	7
8	PD_CORR	s034	3
9	PD_CORR	s034	5
4	SHAM	s036	0
5	SHAM	s036	0
6	SHAM	s036	0
7	SHAM	s036	1
8	SHAM	s036	1
9	SHAM	s036	0
4	SHAM	s037	1
4	SHAM	s038	1
5	SHAM	s038	0
6	SHAM	s038	0
7	SHAM	s038	1
8	SHAM	s038	0
9	SHAM	s038	1
4	SHAM	s040	1
5	SHAM	s040	1
6	SHAM	s040	0
7	SHAM	s040	0
8	SHAM	s040	0
9	SHAM	s040	0
4	SHAM	s041	0
5	SHAM	s041	1
6	SHAM	s041	0
7	SHAM	s041	0
8	SHAM	s041	0
9	SHAM	s041	1
4	PD_PREV	s042	4
5	PD_PREV	s042	2
6	PD_PREV	s042	1
7	PD_PREV	s042	2
8	PD_PREV	s042	1
9	PD_PREV	s042	4
4	PD_PREV	s043	11
5	PD_PREV	s043	4
6	PD_PREV	s043	1
7	PD_PREV	s043	0
8	PD_PREV	s043	0
9	PD_PREV	s043	3
4	SHAM	s047	1
5	SHAM	s047	0
6	SHAM	s047	2
7	SHAM	s047	1
8	SHAM	s047	2
9	SHAM	s047	1
4	PD	s048	8
5	PD	s048	13
6	PD	s048	10
7	PD	s048	11
8	PD	s048	12
9	PD	s048	12
4	SHAM	s049	0
5	SHAM	s049	1
6	SHAM	s049	0
7	SHAM	s049	0
8	SHAM	s049	0
9	SHAM	s049	0
4	PD	s050	13
5	PD	s050	11
6	PD	s050	7
7	PD	s050	10
8	PD	s050	12
9	PD	s050	12
4	PD	s051	17
5	PD	s051	17
6	PD	s051	15
7	PD	s051	15
8	PD	s051	19
9	PD	s051	17
4	PD	s052	15
5	PD	s052	10
6	PD	s052	12
7	PD	s052	9
8	PD	s052	9
9	PD	s052	8
4	PD_CORR	s110	7
6	PD_CORR	s110	0
7	PD_CORR	s110	0
8	PD_CORR	s110	0
9	PD_CORR	s110	0
4	PD_CORR	s114	0
6	PD_CORR	s114	0
7	PD_CORR	s114	1
8	PD_CORR	s114	0
9	PD_CORR	s114	0
4	PD_CORR	s116	2
6	PD_CORR	s116	0
7	PD_CORR	s116	1
8	PD_CORR	s116	0
9	PD_CORR	s116	0
4	PD_CORR	s117	16
6	PD_CORR	s117	5
7	PD_CORR	s117	0
8	PD_CORR	s117	0
4	PD_CORR	s119	8
6	PD_CORR	s119	3
7	PD_CORR	s119	0
8	PD_CORR	s119	0
4	PD_CORR	s123	16
6	PD_CORR	s123	0
7	PD_CORR	s123	0
8	PD_CORR	s123	0
4	SHAM	s201	2
6	SHAM	s201	0
7	SHAM	s201	0
8	SHAM	s201	1
9	SHAM	s201	0
4	PD_CORR	s202	4
6	PD_CORR	s202	1
7	PD_CORR	s202	3
8	PD_CORR	s202	0
9	PD_CORR	s202	0
4	PD_CORR	s204	7
6	PD_CORR	s204	1
7	PD_CORR	s204	2
8	PD_CORR	s204	0
9	PD_CORR	s204	0
4	PD_CORR	s206	1
6	PD_CORR	s206	4
7	PD_CORR	s206	0
8	PD_CORR	s206	0
9	PD_CORR	s206	2
4	PD	s207	8
5	PD	s207	0
6	PD	s207	6
7	PD	s207	4
8	PD	s207	5
9	PD	s207	8
6	SHAM	s210	0
4	PD	s211	2
5	PD	s211	0
6	PD	s211	1
7	PD	s211	4
8	PD	s211	4
9	PD	s211	4
4	PD_CORR	s302	3
5	PD_CORR	s302	3
6	PD_CORR	s302	2
4	PD	s305	2
5	PD	s305	4
6	PD	s305	7
7	PD	s305	8
8	PD	s305	7
9	PD	s305	7
4	SHAM	s307	0
5	SHAM	s307	0
6	SHAM	s307	1
7	SHAM	s307	0
8	SHAM	s307	0
9	SHAM	s307	0
4	SHAM	s314	0
5	SHAM	s314	0
6	SHAM	s314	0
8	SHAM	s314	1
9	SHAM	s314	0
4	PD_CORR	s404	3
5	PD_CORR	s404	2
6	PD_CORR	s404	0
7	PD_CORR	s404	0
8	PD_CORR	s404	0
9	PD_CORR	s404	1
4	PD_CORR	s407	4
5	PD_CORR	s407	3
6	PD_CORR	s407	0
7	PD_CORR	s407	0
8	PD_CORR	s407	0
9	PD_CORR	s407	1
4	PD_CORR	s408	2
5	PD_CORR	s408	2
6	PD_CORR	s408	0
7	PD_CORR	s408	0
8	PD_CORR	s408	0
9	PD_CORR	s408	0
4	PD	s409	3
5	PD	s409	3
6	PD	s409	2
7	PD	s409	2
8	PD	s409	4
9	PD	s409	6
4	PD_PREV	s410	0
5	PD_PREV	s410	1
6	PD_PREV	s410	0
7	PD_PREV	s410	0
8	PD_PREV	s410	0
9	PD_PREV	s410	2
4	SHAM	s423	0
5	SHAM	s423	0
6	SHAM	s423	0
7	SHAM	s423	0
8	SHAM	s423	0
9	SHAM	s423	0
4	PD_PREV	s425	1
5	PD_PREV	s425	0
6	PD_PREV	s425	1
7	PD_PREV	s425	0
8	PD_PREV	s425	1
9	PD_PREV	s425	3
4	PD_PREV	s427	0
5	PD_PREV	s427	0
6	PD_PREV	s427	0
7	PD_PREV	s427	0
8	PD_PREV	s427	0
9	PD_PREV	s427	0
4	SHAM	s435	0
5	SHAM	s435	1
6	SHAM	s435	0
7	SHAM	s435	0
8	SHAM	s435	0
4	PD_PREV	s501	0
5	PD_PREV	s501	0
6	PD_PREV	s501	0
7	PD_PREV	s501	0
8	PD_PREV	s501	0
9	PD_PREV	s501	1
4	PD_PREV	s504	0
5	PD_PREV	s504	0
6	PD_PREV	s504	0
7	PD_PREV	s504	0
8	PD_PREV	s504	0
9	PD_PREV	s504	4
4	PD_PREV	s511	0
5	PD_PREV	s511	0
6	PD_PREV	s511	0
7	PD_PREV	s511	0
8	PD_PREV	s511	0
9	PD_PREV	s511	0
4	PD_PREV	s514	2
5	PD_PREV	s514	0
6	PD_PREV	s514	0
7	PD_PREV	s514	0
8	PD_PREV	s514	0
9	PD_PREV	s514	0
4	SHAM	s516	0
5	SHAM	s516	0
6	SHAM	s516	1
8	SHAM	s516	0
9	SHAM	s516	1
4	SHAM	s517	1
5	SHAM	s517	0
6	SHAM	s517	0
7	SHAM	s517	0
8	SHAM	s517	1
4	SHAM	s518	1
5	SHAM	s518	0
6	SHAM	s518	1
4	SHAM	s519	0
5	SHAM	s519	0
6	SHAM	s519	0
7	SHAM	s519	0
8	SHAM	s519	0
4	PD	s520	4
5	PD	s520	0
6	PD	s520	0
7	PD	s520	0
8	PD	s520	0
9	PD	s520	0
4	PD_CORR	s602	2
5	PD_CORR	s602	6
6	PD_CORR	s602	0
7	PD_CORR	s602	1
8	PD_CORR	s602	0
9	PD_CORR	s602	0
4	PD_CORR	s604	4
5	PD_CORR	s604	6
6	PD_CORR	s604	3
7	PD_CORR	s604	1
8	PD_CORR	s604	0
4	PD_CORR	s606	4
5	PD_CORR	s606	11
6	PD_CORR	s606	3
7	PD_CORR	s606	1
8	PD_CORR	s606	0
4	PD_PREV	s705	0
5	PD_PREV	s705	0
6	PD_PREV	s705	0
7	PD_PREV	s705	0
8	PD_PREV	s705	2
4	SHAM	s707	0
5	SHAM	s707	0
6	SHAM	s707	0
7	SHAM	s707	0
8	SHAM	s707	0
4	SHAM	s708	0
5	SHAM	s708	0
6	SHAM	s708	0
7	SHAM	s708	0
8	SHAM	s708	0
4	SHAM	s801	0
5	SHAM	s801	0
6	SHAM	s801	0
7	SHAM	s801	0
8	SHAM	s801	0
4	PD_CORR	s802	13
5	PD_CORR	s802	8
6	PD_CORR	s802	2
7	PD_CORR	s802	4
8	PD_CORR	s802	2
4	PD	s803	12
5	PD	s803	10
6	PD	s803	12
7	PD	s803	9
8	PD	s803	5
9	PD	s803	0
4	PD_CORR	s805	7
5	PD_CORR	s805	12
6	PD_CORR	s805	4
7	PD_CORR	s805	0
8	PD_CORR	s805	5
4	PD	s806	8
5	PD	s806	6
6	PD	s806	9
7	PD	s806	6
8	PD	s806	10
9	PD	s806	0
4	PD	s901	2
5	PD	s901	5
6	PD	s901	6
7	PD	s901	4
8	PD	s901	6
9	PD	s901	0
4	PD	s902	2
5	PD	s902	4
6	PD	s902	5
7	PD	s902	5
8	PD	s902	5
9	PD	s902	0
4	PD	s903	5
5	PD	s903	10
6	PD	s903	12
7	PD	s903	12
8	PD	s903	11
9	PD	s903	0
4	PD	s904	4
5	PD	s904	4
6	PD	s904	6
7	PD	s904	7
8	PD	s904	6
9	PD	s904	0
4	PD_PREV	s906	2
5	PD_PREV	s906	0
6	PD_PREV	s906	0
7	PD_PREV	s906	0
8	PD_PREV	s906	4
4	PD_PREV	s907	2
5	PD_PREV	s907	0
6	PD_PREV	s907	0
7	PD_PREV	s907	0
8	PD_PREV	s907	0
4	PD_PREV	s908	0
5	PD_PREV	s908	0
6	PD_PREV	s908	0
7	PD_PREV	s908	0
8	PD_PREV	s908	0
4	PD_PREV	s910	0
5	PD_PREV	s910	2
6	PD_PREV	s910	0
7	PD_PREV	s910	1
8	PD_PREV	s910	0

## Sheet: Figure1f
Week	Condition_merged	mouse	value_axial
4	PD	s006	15
5	PD	s006	10
6	PD	s006	9
7	PD	s006	6
8	PD	s006	5
9	PD	s006	15
4	PD	s007	8
5	PD	s007	2
6	PD	s007	2
7	PD	s007	12
8	PD	s007	0
9	PD	s007	0
4	PD	s008	16
5	PD	s008	15
6	PD	s008	3
7	PD	s008	0
8	PD	s008	7
9	PD	s008	7
4	PD_CORR	s013	5
5	PD_CORR	s013	4
6	PD_CORR	s013	2
7	PD_CORR	s013	0
8	PD_CORR	s013	0
9	PD_CORR	s013	0
4	PD_CORR	s015	11
5	PD_CORR	s015	8
6	PD_CORR	s015	0
7	PD_CORR	s015	0
8	PD_CORR	s015	0
9	PD_CORR	s015	0
4	PD_CORR	s017	10
5	PD_CORR	s017	7
6	PD_CORR	s017	4
7	PD_CORR	s017	3
8	PD_CORR	s017	4
9	PD_CORR	s017	0
4	PD	s018	6
5	PD	s018	12
6	PD	s018	6
7	PD	s018	6
8	PD	s018	9
9	PD	s018	13
5	PD_PREV	s023	10
6	PD_PREV	s023	6
7	PD_PREV	s023	1
8	PD_PREV	s023	5
9	PD_PREV	s023	1
4	PD_PREV	s028	2
5	PD_PREV	s028	7
6	PD_PREV	s028	4
7	PD_PREV	s028	0
8	PD_PREV	s028	1
9	PD_PREV	s028	1
4	PD_PREV	s029	0
5	PD_PREV	s029	3
6	PD_PREV	s029	1
7	PD_PREV	s029	0
8	PD_PREV	s029	2
9	PD_PREV	s029	1
4	PD_PREV	s030	0
5	PD_PREV	s030	4
6	PD_PREV	s030	6
7	PD_PREV	s030	5
8	PD_PREV	s030	2
9	PD_PREV	s030	8
4	PD_CORR	s033	2
5	PD_CORR	s033	4
6	PD_CORR	s033	5
7	PD_CORR	s033	4
8	PD_CORR	s033	10
9	PD_CORR	s033	8
4	PD_CORR	s034	0
5	PD_CORR	s034	4
6	PD_CORR	s034	10
7	PD_CORR	s034	12
8	PD_CORR	s034	5
9	PD_CORR	s034	6
4	SHAM	s036	0
5	SHAM	s036	0
6	SHAM	s036	0
7	SHAM	s036	0
8	SHAM	s036	0
9	SHAM	s036	0
4	SHAM	s037	0
4	SHAM	s038	0
5	SHAM	s038	0
6	SHAM	s038	0
7	SHAM	s038	0
8	SHAM	s038	0
9	SHAM	s038	0
4	SHAM	s040	0
5	SHAM	s040	0
6	SHAM	s040	0
7	SHAM	s040	0
8	SHAM	s040	0
9	SHAM	s040	0
4	SHAM	s041	0
5	SHAM	s041	0
6	SHAM	s041	0
7	SHAM	s041	0
8	SHAM	s041	0
9	SHAM	s041	0
4	PD_PREV	s042	2
5	PD_PREV	s042	4
6	PD_PREV	s042	2
7	PD_PREV	s042	0
8	PD_PREV	s042	2
9	PD_PREV	s042	2
4	PD_PREV	s043	8
5	PD_PREV	s043	7
6	PD_PREV	s043	5
7	PD_PREV	s043	2
8	PD_PREV	s043	4
9	PD_PREV	s043	4
4	SHAM	s047	0
5	SHAM	s047	0
6	SHAM	s047	0
7	SHAM	s047	0
8	SHAM	s047	0
9	SHAM	s047	0
4	PD	s048	5
5	PD	s048	4
6	PD	s048	3
7	PD	s048	4
8	PD	s048	4
9	PD	s048	2
4	SHAM	s049	0
5	SHAM	s049	0
6	SHAM	s049	0
7	SHAM	s049	0
8	SHAM	s049	0
9	SHAM	s049	0
4	PD	s052	15
5	PD	s052	11
6	PD	s052	11
7	PD	s052	9
8	PD	s052	10
9	PD	s052	10
4	PD_CORR	s110	3
6	PD_CORR	s110	0
7	PD_CORR	s110	0
8	PD_CORR	s110	0
9	PD_CORR	s110	0
4	PD_CORR	s114	0
6	PD_CORR	s114	0
7	PD_CORR	s114	0
8	PD_CORR	s114	0
9	PD_CORR	s114	0
4	PD_CORR	s116	1
6	PD_CORR	s116	0
7	PD_CORR	s116	0
8	PD_CORR	s116	0
9	PD_CORR	s116	0
4	PD_CORR	s117	16
6	PD_CORR	s117	0
7	PD_CORR	s117	0
8	PD_CORR	s117	0
4	PD_CORR	s119	7
6	PD_CORR	s119	0
7	PD_CORR	s119	0
8	PD_CORR	s119	0
4	PD_CORR	s123	16
6	PD_CORR	s123	0
7	PD_CORR	s123	0
8	PD_CORR	s123	0
4	SHAM	s201	0
6	SHAM	s201	0
7	SHAM	s201	0
8	SHAM	s201	0
9	SHAM	s201	0
4	PD_CORR	s202	0
6	PD_CORR	s202	0
7	PD_CORR	s202	0
8	PD_CORR	s202	0
9	PD_CORR	s202	0
4	PD_CORR	s204	0
6	PD_CORR	s204	0
7	PD_CORR	s204	0
8	PD_CORR	s204	0
9	PD_CORR	s204	0
4	PD_CORR	s206	0
6	PD_CORR	s206	0
7	PD_CORR	s206	0
8	PD_CORR	s206	0
9	PD_CORR	s206	0
4	PD	s207	0
6	PD	s207	0
7	PD	s207	0
8	PD	s207	0
9	PD	s207	0
4	SHAM	s210	0
6	SHAM	s210	0
7	SHAM	s210	0
8	SHAM	s210	0
9	SHAM	s210	0
4	PD	s211	0
6	PD	s211	0
7	PD	s211	0
8	PD	s211	0
9	PD	s211	0
4	SHAM	s307	0
5	SHAM	s307	0
6	SHAM	s307	0
7	SHAM	s307	0
8	SHAM	s307	0
9	SHAM	s307	0
4	SHAM	s314	0
5	SHAM	s314	0
6	SHAM	s314	0
7	SHAM	s314	0
8	SHAM	s314	0
9	SHAM	s314	0
4	SHAM	s423	0
5	SHAM	s423	0
6	SHAM	s423	0
7	SHAM	s423	0
8	SHAM	s423	0
9	SHAM	s423	0

## Sheet: Figure1g
Week	Condition_merged	mouse	value_limb
4	PD	s006	7
5	PD	s006	5
6	PD	s006	4
7	PD	s006	1
8	PD	s006	1
9	PD	s006	0
4	PD	s007	1
5	PD	s007	0
6	PD	s007	3
7	PD	s007	4
8	PD	s007	0
9	PD	s007	0
4	PD	s008	0
5	PD	s008	0
6	PD	s008	0
7	PD	s008	0
8	PD	s008	0
9	PD	s008	0
4	PD_CORR	s013	0
5	PD_CORR	s013	0
6	PD_CORR	s013	0
7	PD_CORR	s013	0
8	PD_CORR	s013	0
9	PD_CORR	s013	0
4	PD_CORR	s015	1
5	PD_CORR	s015	0
6	PD_CORR	s015	0
7	PD_CORR	s015	0
8	PD_CORR	s015	0
9	PD_CORR	s015	0
4	PD_CORR	s017	0
5	PD_CORR	s017	2
6	PD_CORR	s017	0
7	PD_CORR	s017	0
8	PD_CORR	s017	0
9	PD_CORR	s017	0
4	PD	s018	0
5	PD	s018	0
6	PD	s018	0
7	PD	s018	0
8	PD	s018	0
9	PD	s018	0
5	PD_PREV	s023	9
6	PD_PREV	s023	5
7	PD_PREV	s023	2
8	PD_PREV	s023	3
9	PD_PREV	s023	1
4	PD_PREV	s028	4
5	PD_PREV	s028	0
6	PD_PREV	s028	0
7	PD_PREV	s028	0
8	PD_PREV	s028	0
9	PD_PREV	s028	0
4	PD_PREV	s029	0
5	PD_PREV	s029	0
6	PD_PREV	s029	0
7	PD_PREV	s029	0
8	PD_PREV	s029	0
9	PD_PREV	s029	0
4	PD_PREV	s030	5
5	PD_PREV	s030	0
6	PD_PREV	s030	1
7	PD_PREV	s030	0
8	PD_PREV	s030	0
9	PD_PREV	s030	0
4	PD_CORR	s033	0
5	PD_CORR	s033	0
6	PD_CORR	s033	0
7	PD_CORR	s033	0
8	PD_CORR	s033	0
9	PD_CORR	s033	0
4	PD_CORR	s034	0
5	PD_CORR	s034	0
6	PD_CORR	s034	0
7	PD_CORR	s034	0
8	PD_CORR	s034	0
9	PD_CORR	s034	0
4	SHAM	s036	0
5	SHAM	s036	0
6	SHAM	s036	0
7	SHAM	s036	0
8	SHAM	s036	0
9	SHAM	s036	0
4	SHAM	s037	0
4	SHAM	s038	0
5	SHAM	s038	0
6	SHAM	s038	0
7	SHAM	s038	0
8	SHAM	s038	0
9	SHAM	s038	0
4	SHAM	s040	0
5	SHAM	s040	0
6	SHAM	s040	0
7	SHAM	s040	0
8	SHAM	s040	0
9	SHAM	s040	0
4	SHAM	s041	0
5	SHAM	s041	0
6	SHAM	s041	0
7	SHAM	s041	0
8	SHAM	s041	0
9	SHAM	s041	0
4	PD_PREV	s042	5
5	PD_PREV	s042	3
6	PD_PREV	s042	3
7	PD_PREV	s042	1
8	PD_PREV	s042	1
9	PD_PREV	s042	4
4	PD_PREV	s043	3
5	PD_PREV	s043	3
6	PD_PREV	s043	5
7	PD_PREV	s043	1
8	PD_PREV	s043	4
9	PD_PREV	s043	1
4	SHAM	s047	0
5	SHAM	s047	0
6	SHAM	s047	0
7	SHAM	s047	0
8	SHAM	s047	0
9	SHAM	s047	0
4	PD	s048	5
5	PD	s048	4
6	PD	s048	4
7	PD	s048	5
8	PD	s048	4
9	PD	s048	1
4	SHAM	s049	0
5	SHAM	s049	0
6	SHAM	s049	0
7	SHAM	s049	0
8	SHAM	s049	0
9	SHAM	s049	0
4	PD	s052	13
5	PD	s052	9
6	PD	s052	14
7	PD	s052	9
8	PD	s052	9
9	PD	s052	9
4	PD_CORR	s110	0
6	PD_CORR	s110	2
7	PD_CORR	s110	0
8	PD_CORR	s110	0
9	PD_CORR	s110	0
4	PD_CORR	s114	4
6	PD_CORR	s114	2
7	PD_CORR	s114	0
8	PD_CORR	s114	1
9	PD_CORR	s114	1
4	PD_CORR	s116	1
6	PD_CORR	s116	2
7	PD_CORR	s116	2
8	PD_CORR	s116	0
9	PD_CORR	s116	0
4	PD_CORR	s117	0
6	PD_CORR	s117	3
7	PD_CORR	s117	4
8	PD_CORR	s117	1
4	PD_CORR	s119	1
6	PD_CORR	s119	0
7	PD_CORR	s119	0
8	PD_CORR	s119	0
4	PD_CORR	s123	0
6	PD_CORR	s123	9
7	PD_CORR	s123	6
8	PD_CORR	s123	1
4	SHAM	s201	0
6	SHAM	s201	0
7	SHAM	s201	0
8	SHAM	s201	0
9	SHAM	s201	0
4	PD_CORR	s202	2
6	PD_CORR	s202	0
7	PD_CORR	s202	0
8	PD_CORR	s202	0
9	PD_CORR	s202	0
4	PD_CORR	s204	4
6	PD_CORR	s204	0
7	PD_CORR	s204	0
8	PD_CORR	s204	0
9	PD_CORR	s204	0
4	PD_CORR	s206	4
6	PD_CORR	s206	4
7	PD_CORR	s206	0
8	PD_CORR	s206	1
9	PD_CORR	s206	0
4	PD	s207	2
6	PD	s207	0
7	PD	s207	1
8	PD	s207	0
9	PD	s207	0
4	SHAM	s210	0
6	SHAM	s210	0
7	SHAM	s210	0
8	SHAM	s210	0
9	SHAM	s210	0
4	PD	s211	3
6	PD	s211	4
7	PD	s211	2
8	PD	s211	0
9	PD	s211	1
4	PD_CORR	s302	1
5	PD_CORR	s302	3
6	PD_CORR	s302	1
4	PD	s305	4
5	PD	s305	7
6	PD	s305	9
7	PD	s305	9
8	PD	s305	6
9	PD	s305	6
4	SHAM	s307	0
5	SHAM	s307	0
6	SHAM	s307	0
7	SHAM	s307	0
8	SHAM	s307	0
9	SHAM	s307	0
4	SHAM	s314	0
5	SHAM	s314	0
6	SHAM	s314	0
7	SHAM	s314	0
8	SHAM	s314	0
9	SHAM	s314	0
4	PD_PREV	s410	5
5	PD_PREV	s410	5
6	PD_PREV	s410	5
7	PD_PREV	s410	2
8	PD_PREV	s410	6
4	SHAM	s423	0
5	SHAM	s423	0
6	SHAM	s423	0
7	SHAM	s423	0
8	SHAM	s423	0
9	SHAM	s423	0
4	PD_PREV	s425	1
5	PD_PREV	s425	4
6	PD_PREV	s425	6
7	PD_PREV	s425	4
8	PD_PREV	s425	3
9	PD_PREV	s425	1
4	PD_PREV	s427	2
5	PD_PREV	s427	0
6	PD_PREV	s427	1
7	PD_PREV	s427	1
8	PD_PREV	s427	1
9	PD_PREV	s427	0
4	SHAM	s516	0
5	SHAM	s516	1
6	SHAM	s516	0
7	SHAM	s516	1
8	SHAM	s516	1
9	SHAM	s516	1
4	SHAM	s517	1
5	SHAM	s517	0
6	SHAM	s517	0

## Sheet: Figure2e, Supp6e,f
Condition	Phase	mouse	Rate	region2
PD	W2-W3	s006	10.3921	IN
PD	W2-W3	s006	6.98468	IN
PD	W2-W3	s006	10.8218	IN
PD	W2-W3	s006	9.86415	IN
PD	W2-W3	s006	3.08765	FN
PD	W2-W3	s006	7.76742	FN
PD	W2-W3	s006	3.21422	FN
PD	W2-W3	s006	7.23116	FN
PD	W2-W3	s006	4.87462	IN
PD	W2-W3	s006	16.3548	IN
PD	W2-W3	s006	4.29733	IN
PD	W2-W3	s006	7.97671	IN
PD	W2-W3	s006	15.6736	IN
PD	W2-W3	s006	11.731	IN
PD	W2-W3	s006	16.1483	IN
PD	W2-W3	s008	8.62418	IN
PD	W2-W3	s008	6.59016	IN
PD	W2-W3	s008	6.27198	IN
PD	W2-W3	s008	5.65412	FN
PD	W2-W3	s008	5.80896	FN
PD	W2-W3	s008	4.76171	FN
PD_PREV	W2-W3	s023	9.50711	IN
PD_PREV	W2-W3	s023	12.9797	IN
PD_PREV	W2-W3	s023	12.4753	IN
PD_PREV	W2-W3	s023	16.7119	IN
PD_PREV	W2-W3	s023	14.989	IN
PD_PREV	W2-W3	s023	11.8211	IN
PD_PREV	W2-W3	s023	9.87002	IN
PD_PREV	W2-W3	s023	11.2534	IN
PD_PREV	W2-W3	s023	17.7357	IN
PD_PREV	W2-W3	s028	14.0018	DN
PD_PREV	W2-W3	s028	15.1488	IN
PD_PREV	W2-W3	s028	10.4776	DN
PD_PREV	W2-W3	s028	15.3103	IN
PD_PREV	W2-W3	s028	14.0667	IN
PD_PREV	W2-W3	s028	17.4594	IN
PD_PREV	W2-W3	s028	26.254	FN
PD_PREV	W2-W3	s028	25.981	FN
PD_PREV	W2-W3	s028	12.8132	DN
PD_PREV	W2-W3	s028	14.2282	FN
PD_PREV	W2-W3	s028	10.7523	DN
PD_PREV	W2-W3	s028	26.8999	FN
PD_PREV	W2-W3	s028	16.9317	DN
PD_PREV	W2-W3	s028	29.4819	IN
PD_PREV	W2-W3	s028	16.9598	DN
PD_PREV	W2-W3	s028	14.2033	IN
PD_PREV	W2-W3	s028	14.2715	DN
PD_PREV	W2-W3	s028	29.799	IN
PD_PREV	W2-W3	s028	17.9629	IN
PD_PREV	W2-W3	s028	30.1866	IN
PD_PREV	W2-W3	s028	7.8885	FN
PD_PREV	W2-W3	s028	9.572	DN
PD_PREV	W2-W3	s028	10.299	FN
PD_PREV	W2-W3	s028	9.72339	DN
PD_PREV	W2-W3	s028	12.7377	FN
PD_PREV	W2-W3	s028	12.1122	DN
PD_PREV	W2-W3	s028	18.4736	DN
PD_PREV	W2-W3	s028	13.5795	IN
PD_PREV	W2-W3	s029	19.33	IN
PD_PREV	W2-W3	s029	13.6719	IN
PD_PREV	W2-W3	s029	21.3799	IN
PD_PREV	W2-W3	s029	10.1949	IN
PD_PREV	W2-W3	s029	15.8148	IN
PD_PREV	W2-W3	s029	10.9259	FN
PD_PREV	W2-W3	s029	15.368	FN
PD_PREV	W2-W3	s029	12.7848	FN
PD_PREV	W2-W3	s029	13.9377	FN
PD_PREV	W2-W3	s029	15.883	IN
PD_PREV	W2-W3	s029	25.661	IN
PD_PREV	W2-W3	s029	8.61418	IN
PD_PREV	W2-W3	s029	18.2579	IN
PD_PREV	W2-W3	s029	12.9604	IN
PD_PREV	W2-W3	s029	19.8621	IN
PD_PREV	W2-W3	s029	14.5846	FN
PD_PREV	W2-W3	s029	15.261	FN
PD_PREV	W2-W3	s029	24.2467	FN
PD_PREV	W2-W3	s029	20.2519	FN
PD_PREV	W2-W3	s029	46.3393	IN
SHAM	W2-W3	s040	17.34	DN
SHAM	W2-W3	s040	42.9482	IN
SHAM	W2-W3	s040	18.3895	DN
SHAM	W2-W3	s040	4.64894	IN
SHAM	W2-W3	s040	42.9699	IN
SHAM	W2-W3	s040	17.0705	IN
SHAM	W2-W3	s040	44.3654	IN
SHAM	W2-W3	s040	8.71573	FN
SHAM	W2-W3	s040	19.5971	DN
SHAM	W2-W3	s040	17.34	FN
SHAM	W2-W3	s040	18.6423	DN
SHAM	W2-W3	s040	21.8708	FN
SHAM	W2-W3	s040	22.1453	DN
SHAM	W2-W3	s040	38.8532	FN
SHAM	W2-W3	s040	61.8201	DN
SHAM	W2-W3	s040	10.8597	IN
SHAM	W2-W3	s040	16.9277	DN
SHAM	W2-W3	s040	17.1157	DN
SHAM	W2-W3	s040	11.1952	IN
SHAM	W2-W3	s040	9.33435	IN
SHAM	W2-W3	s040	4.68215	IN
SHAM	W2-W3	s040	18.2775	DN
SHAM	W2-W3	s040	14.2712	FN
SHAM	W2-W3	s040	15.0967	DN
SHAM	W2-W3	s040	8.16089	FN
SHAM	W2-W3	s040	11.2318	DN
SHAM	W2-W3	s040	11.4798	FN
SHAM	W2-W3	s040	23.8668	DN
SHAM	W2-W3	s040	8.74845	IN
PD_PREV	W2-W3	s042	4.51381	DN
PD_PREV	W2-W3	s042	10.3886	FN
PD_PREV	W2-W3	s042	11.9559	DN
PD_PREV	W2-W3	s042	11.2088	FN
PD_PREV	W2-W3	s042	12.3768	DN
PD_PREV	W2-W3	s042	9.33542	FN
PD_PREV	W2-W3	s042	11.6797	FN
PD_PREV	W2-W3	s042	11.3902	DN
PD_PREV	W2-W3	s042	11.4035	FN
PD_PREV	W2-W3	s042	6.98451	DN
PD_PREV	W2-W3	s042	18.8222	FN
PD_PREV	W2-W3	s042	13.8659	DN
PD_PREV	W2-W3	s042	16.3416	FN
PD_PREV	W2-W3	s042	4.57038	DN
PD_PREV	W2-W3	s042	14.6661	FN
PD_PREV	W2-W3	s042	15.2143	DN
PD_PREV	W2-W3	s042	14.4195	FN
PD_PREV	W2-W3	s042	14.5913	DN
PD_PREV	W2-W3	s042	10.4188	FN
PD_PREV	W2-W3	s042	13.6808	DN
PD_PREV	W2-W3	s042	13.2181	FN
PD_PREV	W2-W3	s042	15.9976	FN
PD_PREV	W2-W3	s042	22.0721	DN
PD_PREV	W2-W3	s042	16.9957	FN
PD_PREV	W2-W3	s042	12.9008	DN
PD_PREV	W2-W3	s042	20.8145	FN
PD_PREV	W2-W3	s042	22.5381	DN
PD_PREV	W2-W3	s042	10.5494	FN
PD_PREV	W2-W3	s042	13.3619	DN
PD_PREV	W2-W3	s042	10.4717	FN
PD_PREV	W2-W3	s043	9.6555	DN
PD_PREV	W2-W3	s043	13.3846	DN
PD_PREV	W2-W3	s043	13.2798	DN
PD_PREV	W2-W3	s043	16.6946	DN
PD_PREV	W2-W3	s043	12.4848	DN
PD_PREV	W2-W3	s043	18.3997	DN
PD_PREV	W2-W3	s043	18.6506	DN
PD_PREV	W2-W3	s043	19.8367	DN
PD_PREV	W2-W3	s043	19.8848	DN
PD	W2-W3	s048	19.5631	FN
PD	W2-W3	s048	12.3314	FN
PD	W2-W3	s048	12.7038	FN
PD	W2-W3	s048	7.63389	DN
PD	W2-W3	s048	8.36716	FN
PD	W2-W3	s048	4.51214	FN
PD	W2-W3	s048	58.1017	FN
PD	W2-W3	s048	4.97891	FN
PD	W2-W3	s048	39.2866	FN
PD	W2-W3	s048	19.8122	DN
PD	W2-W3	s048	24.4857	FN
PD	W2-W3	s048	15.5962	DN
PD	W2-W3	s048	11.3286	FN
PD	W2-W3	s048	6.83477	FN
PD	W2-W3	s048	16.1902	FN
PD	W2-W3	s048	6.83311	FN
SHAM	W2-W3	s049	15.4862	DN
SHAM	W2-W3	s049	12.1473	DN
SHAM	W2-W3	s049	13.642	DN
SHAM	W2-W3	s049	17.2839	DN
SHAM	W2-W3	s049	14.4176	DN
SHAM	W2-W3	s049	13.2458	DN
SHAM	W2-W3	s049	10.1583	DN
SHAM	W2-W3	s049	11.8344	DN
SHAM	W2-W3	s049	10.854	DN
SHAM	W2-W3	s049	34.9289	DN
SHAM	W2-W3	s049	19.8322	DN
SHAM	W2-W3	s049	15.3414	DN
SHAM	W2-W3	s049	21.4816	DN
SHAM	W2-W3	s049	14.4609	DN
SHAM	W2-W3	s049	14.4393	DN
SHAM	W2-W3	s049	12.6317	DN
PD	W2-W3	s050	11.273	DN
PD	W2-W3	s050	9.46031	DN
PD	W2-W3	s050	17.7393	DN
PD	W2-W3	s050	17.0631	FN
PD	W2-W3	s050	10.2362	DN
PD	W2-W3	s050	13.393	FN
PD	W2-W3	s050	16.3969	DN
PD	W2-W3	s050	17.196	DN
PD	W2-W3	s050	17.3971	FN
PD	W2-W3	s050	14.6407	DN
PD	W2-W3	s050	10.8061	FN
PD	W2-W3	s050	14.4131	DN
PD	W2-W3	s050	16.3418	DN
PD	W2-W3	s050	18.6654	DN
PD	W2-W3	s050	16.9976	DN
PD	W2-W3	s050	26.986	DN
PD	W2-W3	s050	21.1537	FN
PD	W2-W3	s050	15.3847	DN
PD	W2-W3	s050	23.3675	DN
PD	W2-W3	s050	14.0581	DN
PD	W2-W3	s050	22.6002	FN
PD	W2-W3	s050	26.991	DN
PD	W2-W3	s050	19.5276	FN
PD	W2-W3	s051	9.82202	DN
PD	W2-W3	s051	5.79192	DN
PD	W2-W3	s051	24.4413	IN
PD	W2-W3	s051	34.4593	IN
PD	W2-W3	s051	20.7184	DN
PD	W2-W3	s051	18.2127	DN
PD	W2-W3	s051	26.9205	DN
PD	W2-W3	s051	10.3949	DN
PD	W2-W3	s051	37.679	IN
PD	W2-W3	s051	17.4223	DN
PD	W2-W3	s051	8.42386	DN
PD	W2-W3	s051	36.5914	IN
PD	W2-W3	s051	9.76135	DN
PD	W2-W3	s051	9.96402	DN
PD	W2-W3	s051	42.2798	IN
PD	W2-W3	s051	16.8764	IN
PD	W2-W3	s051	19.9015	IN
PD	W2-W3	s051	8.7181	DN
PD	W2-W3	s051	20.5626	DN
PD	W2-W3	s051	9.09354	IN
PD	W2-W3	s051	27.068	IN
PD	W2-W3	s051	28.8255	IN
PD	W2-W3	s051	14.3563	DN
PD	W2-W3	s051	10.9142	DN
PD	W2-W3	s051	20.0543	IN
PD	W2-W3	s052	12.6242	DN
PD	W2-W3	s052	24.7929	FN
PD	W2-W3	s052	13.389	FN
PD	W2-W3	s052	21.3995	DN
PD	W2-W3	s052	19.8932	FN
PD	W2-W3	s052	22.5916	DN
PD	W2-W3	s052	12.285	FN
PD	W2-W3	s052	20.1143	DN
PD	W2-W3	s052	12.7772	FN
PD	W2-W3	s052	15.7948	FN
PD	W2-W3	s052	22.5247	FN
PD	W2-W3	s052	18.4384	DN
PD	W2-W3	s052	24.2915	FN
PD	W2-W3	s052	23.2291	FN
PD	W2-W3	s052	11.9576	FN
PD	W2-W3	s052	29.4035	DN
PD	W2-W3	s052	12.4821	FN
PD	W2-W3	s052	25.154	DN
PD	W2-W3	s052	10.5039	FN
PD	W2-W3	s052	17.0297	DN
PD	W2-W3	s052	8.90865	FN
PD	W2-W3	s052	10.5572	FN
PD	W8-W9	s006	5.2027	IN
PD	W8-W9	s006	17.6516	IN
PD	W8-W9	s006	9.44114	IN
PD	W8-W9	s006	21.5136	IN
PD	W4-W5	s006	8.76666	IN
PD	W4-W5	s006	11.2131	FN
PD	W4-W5	s006	3.8454	FN
PD	W4-W5	s006	8.61177	IN
PD	W6-W7	s006	3.40717	IN
PD	W6-W7	s006	18.7186	IN
PD	W6-W7	s006	12.9556	FN
PD	W6-W7	s006	17.4257	FN
PD	W6-W7	s006	11.1615	IN
PD	W8-W9	s006	4.95721	IN
PD	W8-W9	s006	20.027	IN
PD	W8-W9	s006	4.29447	IN
PD	W8-W9	s006	3.65671	IN
PD	W4-W5	s006	3.58627	IN
PD	W4-W5	s006	6.18357	FN
PD	W4-W5	s006	8.13487	FN
PD	W4-W5	s006	15.4656	IN
PD	W8-W9	s008	5.86224	FN
PD	W8-W9	s008	6.36005	FN
PD	W8-W9	s008	7.85683	FN
PD	W8-W9	s008	8.87244	FN
PD	W8-W9	s008	5.37275	FN
PD	W4-W5	s008	12.92	FN
PD	W4-W5	s008	15.0598	FN
PD	W4-W5	s008	10.3757	FN
PD	W4-W5	s008	3.8532	FN
PD	W4-W5	s008	7.405	FN
PD	W6-W7	s008	4.79302	FN
PD	W6-W7	s008	2.58303	FN
PD	W6-W7	s008	1.83527	FN
PD	W6-W7	s008	4.09355	IN
PD	W6-W7	s008	7.83903	IN
PD	W6-W7	s008	2.8012	FN
PD	W6-W7	s008	7.36013	FN
PD	W6-W7	s008	6.70479	FN
PD	W6-W7	s008	4.71381	FN
PD	W6-W7	s008	5.0315	IN
PD	W6-W7	s008	2.80267	IN
PD	W6-W7	s008	2.18559	IN
PD	W6-W7	s008	6.52183	FN
PD	W8-W9	s008	15.2646	FN
PD	W8-W9	s008	12.7385	FN
PD	W8-W9	s008	2.25963	IN
PD	W8-W9	s008	6.27602	IN
PD	W8-W9	s008	14.3771	FN
PD	W4-W5	s008	7.51594	FN
PD	W4-W5	s008	4.83299	FN
PD	W4-W5	s008	5.49748	FN
PD	W4-W5	s008	6.90974	FN
PD	W6-W7	s018	13.7479	FN
PD	W6-W7	s018	17.3701	FN
PD	W6-W7	s018	13.0517	FN
PD	W6-W7	s018	11.0532	FN
PD_PREV	W4-W5	s023	17.4669	IN
PD_PREV	W4-W5	s023	47.4124	IN
PD_PREV	W4-W5	s023	15.388	IN
PD_PREV	W4-W5	s023	15.4579	IN
PD_PREV	W8-W9	s023	23.0183	IN
PD_PREV	W8-W9	s023	19.3397	IN
PD_PREV	W8-W9	s023	17.606	IN
PD_PREV	W4-W5	s023	20.8537	IN
PD_PREV	W4-W5	s023	57.8534	IN
PD_PREV	W4-W5	s023	19.8216	IN
PD_PREV	W4-W5	s023	16.1926	IN
PD_PREV	W4-W5	s023	24.5427	IN
PD_PREV	W6-W7	s023	19.9867	IN
PD_PREV	W6-W7	s023	28.3979	IN
PD_PREV	W6-W7	s023	27.535	IN
PD_PREV	W6-W7	s023	17.4507	IN
PD_PREV	W6-W7	s023	18.4915	IN
PD_PREV	W6-W7	s023	20.3277	IN
PD_PREV	W8-W9	s023	16.0022	IN
PD_PREV	W8-W9	s023	24.5885	IN
PD_PREV	W8-W9	s023	17.8032	IN
PD_PREV	W8-W9	s023	19.167	IN
PD_PREV	W6-W7	s028	23.9583	IN
PD_PREV	W6-W7	s028	11.5616	IN
PD_PREV	W6-W7	s028	19.2195	IN
PD_PREV	W6-W7	s028	17.2119	IN
PD_PREV	W6-W7	s028	25.7563	FN
PD_PREV	W6-W7	s028	14.2595	FN
PD_PREV	W6-W7	s028	18.7505	DN
PD_PREV	W6-W7	s028	14.2612	FN
PD_PREV	W6-W7	s028	14.3627	FN
PD_PREV	W6-W7	s028	11.6914	IN
PD_PREV	W8-W9	s028	15.9983	IN
PD_PREV	W8-W9	s028	15.0068	IN
PD_PREV	W8-W9	s028	17.1844	IN
PD_PREV	W8-W9	s028	11.9775	FN
PD_PREV	W8-W9	s028	14.1567	DN
PD_PREV	W8-W9	s028	11.8743	FN
PD_PREV	W8-W9	s028	17.735	DN
PD_PREV	W8-W9	s028	13.0305	FN
PD_PREV	W8-W9	s028	12.1522	FN
PD_PREV	W4-W5	s028	12.7144	DN
PD_PREV	W4-W5	s028	16.316	IN
PD_PREV	W4-W5	s028	8.86167	DN
PD_PREV	W4-W5	s028	12.2719	IN
PD_PREV	W4-W5	s028	37.0753	IN
PD_PREV	W4-W5	s028	13.6626	IN
PD_PREV	W4-W5	s028	21.3964	FN
PD_PREV	W4-W5	s028	40.938	DN
PD_PREV	W4-W5	s028	20.6578	FN
PD_PREV	W4-W5	s028	22.4644	DN
PD_PREV	W4-W5	s028	20.6096	FN
PD_PREV	W4-W5	s028	10.9344	DN
PD_PREV	W4-W5	s028	15.5341	FN
PD_PREV	W4-W5	s028	26.7597	IN
PD_PREV	W8-W9	s028	10.7541	IN
PD_PREV	W8-W9	s028	8.80671	IN
PD_PREV	W8-W9	s028	21.5033	IN
PD_PREV	W8-W9	s028	9.18621	IN
PD_PREV	W8-W9	s028	8.89825	FN
PD_PREV	W8-W9	s028	10.4912	DN
PD_PREV	W8-W9	s028	12.9296	FN
PD_PREV	W8-W9	s028	12.4968	DN
PD_PREV	W8-W9	s028	15.6277	FN
PD_PREV	W8-W9	s028	12.7781	FN
PD_PREV	W8-W9	s028	8.84166	IN
PD_PREV	W4-W5	s028	13.4808	DN
PD_PREV	W4-W5	s028	21.5263	IN
PD_PREV	W4-W5	s028	12.9714	IN
PD_PREV	W4-W5	s028	27.7273	IN
PD_PREV	W4-W5	s028	28.0303	IN
PD_PREV	W4-W5	s028	22.0889	FN
PD_PREV	W4-W5	s028	21.4813	DN
PD_PREV	W4-W5	s028	25.5282	FN
PD_PREV	W4-W5	s028	35.0303	DN
PD_PREV	W4-W5	s028	25.8661	FN
PD_PREV	W4-W5	s028	14.5545	DN
PD_PREV	W4-W5	s028	18.2618	FN
PD_PREV	W4-W5	s028	16.3391	IN
PD_PREV	W6-W7	s028	25.7144	FN
PD_PREV	W6-W7	s028	17.5718	DN
PD_PREV	W6-W7	s028	15.3065	FN
PD_PREV	W6-W7	s028	20.2466	DN
PD_PREV	W6-W7	s028	16.147	FN
PD_PREV	W6-W7	s028	16.9776	FN
PD_PREV	W6-W7	s028	13.3857	DN
PD_PREV	W6-W7	s028	19.2796	IN
PD_PREV	W6-W7	s028	23.5406	IN
PD_PREV	W6-W7	s028	22.4437	IN
PD_PREV	W6-W7	s029	21.0005	IN
PD_PREV	W6-W7	s029	20.8691	IN
PD_PREV	W6-W7	s029	33.2026	IN
PD_PREV	W6-W7	s029	21.5146	IN
PD_PREV	W6-W7	s029	35.124	IN
PD_PREV	W6-W7	s029	17.883	FN
PD_PREV	W6-W7	s029	15.6223	FN
PD_PREV	W6-W7	s029	22.3397	FN
PD_PREV	W6-W7	s029	14.9219	FN
PD_PREV	W6-W7	s029	18.6266	IN
PD_PREV	W8-W9	s029	14.1577	IN
PD_PREV	W8-W9	s029	19.2702	IN
PD_PREV	W8-W9	s029	69.6583	IN
PD_PREV	W8-W9	s029	15.0896	IN
PD_PREV	W8-W9	s029	14.5754	IN
PD_PREV	W8-W9	s029	9.78238	FN
PD_PREV	W8-W9	s029	10.8824	FN
PD_PREV	W8-W9	s029	17.12	IN
PD_PREV	W4-W5	s029	15.7703	IN
PD_PREV	W4-W5	s029	13.234	IN
PD_PREV	W4-W5	s029	10.4248	IN
PD_PREV	W4-W5	s029	10.6411	IN
PD_PREV	W4-W5	s029	17.3763	IN
PD_PREV	W4-W5	s029	14.4006	FN
PD_PREV	W4-W5	s029	16.4393	FN
PD_PREV	W4-W5	s029	11.9359	FN
PD_PREV	W4-W5	s029	21.3505	FN
PD_PREV	W4-W5	s029	13.6018	IN
PD_PREV	W8-W9	s029	15.4649	IN
PD_PREV	W8-W9	s029	15.8429	IN
PD_PREV	W8-W9	s029	76.4051	IN
PD_PREV	W8-W9	s029	17.0837	IN
PD_PREV	W8-W9	s029	15.6414	IN
PD_PREV	W8-W9	s029	12.0725	FN
PD_PREV	W8-W9	s029	12.229	FN
PD_PREV	W8-W9	s029	16.5707	FN
PD_PREV	W8-W9	s029	8.25871	IN
PD_PREV	W4-W5	s029	14.3716	IN
PD_PREV	W4-W5	s029	23.8286	IN
PD_PREV	W4-W5	s029	0.580252	IN
PD_PREV	W4-W5	s029	10.265	IN
PD_PREV	W4-W5	s029	13.9959	IN
PD_PREV	W4-W5	s029	27.5129	IN
PD_PREV	W4-W5	s029	12.1986	FN
PD_PREV	W4-W5	s029	13.5403	FN
PD_PREV	W4-W5	s029	17.2928	FN
PD_PREV	W4-W5	s029	14.4182	FN
PD_PREV	W4-W5	s029	13.5952	IN
PD_PREV	W6-W7	s029	14.8055	IN
PD_PREV	W6-W7	s029	21.7779	IN
PD_PREV	W6-W7	s029	49.8742	IN
PD_PREV	W6-W7	s029	16.4699	IN
PD_PREV	W6-W7	s029	11.8211	IN
PD_PREV	W6-W7	s029	6.28171	FN
PD_PREV	W6-W7	s029	6.4881	FN
PD_PREV	W6-W7	s029	8.70684	FN
PD_PREV	W6-W7	s029	9.97017	FN
PD_PREV	W6-W7	s029	12.0558	IN
SHAM	W6-W7	s040	10.3807	DN
SHAM	W6-W7	s040	5.47062	IN
SHAM	W6-W7	s040	11.4086	DN
SHAM	W6-W7	s040	7.40837	IN
SHAM	W6-W7	s040	9.40434	IN
SHAM	W6-W7	s040	18.8053	IN
SHAM	W6-W7	s040	21.4134	DN
SHAM	W6-W7	s040	6.40207	DN
SHAM	W6-W7	s040	30.6331	DN
SHAM	W6-W7	s040	6.92601	IN
SHAM	W8-W9	s040	13.736	DN
SHAM	W8-W9	s040	16.2054	DN
SHAM	W8-W9	s040	38.1923	IN
SHAM	W8-W9	s040	10.344	IN
SHAM	W8-W9	s040	23.4256	IN
SHAM	W8-W9	s040	14.4903	DN
SHAM	W8-W9	s040	5.25527	FN
SHAM	W8-W9	s040	13.6744	DN
SHAM	W8-W9	s040	12.5487	DN
SHAM	W8-W9	s040	17.7224	DN
SHAM	W8-W9	s040	7.11027	IN
SHAM	W4-W5	s040	17.601	DN
SHAM	W4-W5	s040	8.27893	DN
SHAM	W4-W5	s040	3.74681	IN
SHAM	W4-W5	s040	11.5815	IN
SHAM	W4-W5	s040	15.0954	DN
SHAM	W4-W5	s040	5.29079	IN
SHAM	W4-W5	s040	11.7995	IN
SHAM	W4-W5	s040	10.1756	IN
SHAM	W4-W5	s040	20.3513	FN
SHAM	W4-W5	s040	13.9923	DN
SHAM	W4-W5	s040	7.61176	FN
SHAM	W4-W5	s040	8.56842	DN
SHAM	W4-W5	s040	7.5868	FN
SHAM	W4-W5	s040	10.2422	DN
SHAM	W4-W5	s040	16.9139	FN
SHAM	W4-W5	s040	53.5502	DN
SHAM	W8-W9	s040	15.4959	DN
SHAM	W8-W9	s040	13.3915	IN
SHAM	W8-W9	s040	11.9309	DN
SHAM	W8-W9	s040	18.3804	IN
SHAM	W8-W9	s040	33.1893	IN
SHAM	W8-W9	s040	12.9307	IN
SHAM	W8-W9	s040	14.3131	FN
SHAM	W8-W9	s040	13.8307	DN
SHAM	W8-W9	s040	16.6687	DN
SHAM	W8-W9	s040	18.1758	DN
SHAM	W8-W9	s040	17.8631	FN
SHAM	W8-W9	s040	54.6456	DN
SHAM	W8-W9	s040	27.3453	IN
SHAM	W4-W5	s040	16.3249	DN
SHAM	W4-W5	s040	13.0352	DN
SHAM	W4-W5	s040	20.4923	IN
SHAM	W4-W5	s040	18.6101	DN
SHAM	W4-W5	s040	21.1319	IN
SHAM	W4-W5	s040	17.3925	IN
SHAM	W4-W5	s040	16.8845	IN
SHAM	W4-W5	s040	19.8193	IN
SHAM	W4-W5	s040	16.9478	FN
SHAM	W4-W5	s040	16.4864	DN
SHAM	W4-W5	s040	13.5199	FN
SHAM	W4-W5	s040	17.1477	DN
SHAM	W4-W5	s040	21.8881	FN
SHAM	W4-W5	s040	21.0902	DN
SHAM	W4-W5	s040	22.8758	FN
SHAM	W4-W5	s040	49.5542	DN
SHAM	W4-W5	s040	16.2666	IN
SHAM	W6-W7	s040	10.2671	DN
SHAM	W6-W7	s040	9.95767	IN
SHAM	W6-W7	s040	11.2105	DN
SHAM	W6-W7	s040	12.9691	IN
SHAM	W6-W7	s040	9.95435	IN
SHAM	W6-W7	s040	3.23437	IN
SHAM	W6-W7	s040	8.13085	FN
SHAM	W6-W7	s040	8.26728	DN
SHAM	W6-W7	s040	5.23423	FN
SHAM	W6-W7	s040	8.64995	DN
SHAM	W6-W7	s040	9.09418	FN
SHAM	W6-W7	s040	24.1064	DN
SHAM	W6-W7	s040	8.25564	IN
PD_PREV	W8-W9	s042	11.6763	DN
PD_PREV	W8-W9	s042	8.31553	FN
PD_PREV	W8-W9	s042	10.2954	FN
PD_PREV	W8-W9	s042	7.44039	DN
PD_PREV	W8-W9	s042	13.8559	FN
PD_PREV	W8-W9	s042	12.8526	FN
PD_PREV	W8-W9	s042	9.69646	DN
PD_PREV	W8-W9	s042	15.8225	FN
PD_PREV	W8-W9	s042	8.29723	DN
PD_PREV	W8-W9	s042	11.2338	FN
PD_PREV	W8-W9	s042	12.7378	DN
PD_PREV	W8-W9	s042	12.2387	FN
PD_PREV	W8-W9	s042	14.6162	DN
PD_PREV	W8-W9	s042	7.09599	FN
PD_PREV	W4-W5	s042	14.4545	DN
PD_PREV	W4-W5	s042	28.2136	FN
PD_PREV	W4-W5	s042	22.5676	DN
PD_PREV	W4-W5	s042	28.2585	FN
PD_PREV	W4-W5	s042	20.1854	FN
PD_PREV	W4-W5	s042	34.8628	FN
PD_PREV	W4-W5	s042	22.185	DN
PD_PREV	W4-W5	s042	32.2394	FN
PD_PREV	W4-W5	s042	16.7901	DN
PD_PREV	W4-W5	s042	20.8957	FN
PD_PREV	W4-W5	s042	28.8923	DN
PD_PREV	W4-W5	s042	18.3904	FN
PD_PREV	W4-W5	s042	15.4742	DN
PD_PREV	W4-W5	s042	18.1658	FN
PD_PREV	W8-W9	s042	16.3973	DN
PD_PREV	W8-W9	s042	11.7894	FN
PD_PREV	W8-W9	s042	16.2225	FN
PD_PREV	W8-W9	s042	11.7445	FN
PD_PREV	W8-W9	s042	7.86905	FN
PD_PREV	W8-W9	s042	9.28404	DN
PD_PREV	W8-W9	s042	10.6608	FN
PD_PREV	W8-W9	s042	7.59604	DN
PD_PREV	W8-W9	s042	6.81363	FN
PD_PREV	W8-W9	s042	15.3286	DN
PD_PREV	W8-W9	s042	14.7959	FN
PD_PREV	W8-W9	s042	11.7045	DN
PD_PREV	W8-W9	s042	8.86953	FN
PD_PREV	W4-W5	s042	20.5878	FN
PD_PREV	W4-W5	s042	26.8978	FN
PD_PREV	W4-W5	s042	20.691	FN
PD_PREV	W4-W5	s042	18.682	FN
PD_PREV	W4-W5	s042	15.0185	DN
PD_PREV	W4-W5	s042	18.3408	FN
PD_PREV	W4-W5	s042	8.27075	DN
PD_PREV	W4-W5	s042	6.03204	FN
PD_PREV	W4-W5	s042	6.54137	FN
PD_PREV	W4-W5	s042	6.94916	FN
PD_PREV	W6-W7	s042	11.0367	DN
PD_PREV	W6-W7	s042	10.7253	FN
PD_PREV	W6-W7	s042	13.0682	DN
PD_PREV	W6-W7	s042	5.928	FN
PD_PREV	W6-W7	s042	9.76954	FN
PD_PREV	W6-W7	s042	7.49326	FN
PD_PREV	W6-W7	s042	12.1624	DN
PD_PREV	W6-W7	s042	10.8602	FN
PD_PREV	W6-W7	s042	17.7723	DN
PD_PREV	W6-W7	s042	18.6549	FN
PD_PREV	W6-W7	s042	17.5975	DN
PD_PREV	W6-W7	s042	7.45496	FN
PD_PREV	W6-W7	s042	14.2139	DN
PD_PREV	W6-W7	s042	12.4555	FN
PD_PREV	W6-W7	s042	8.27152	DN
PD_PREV	W6-W7	s042	8.29984	FN
PD_PREV	W6-W7	s042	8.04833	FN
PD_PREV	W6-W7	s042	12.279	DN
PD_PREV	W6-W7	s042	7.91675	FN
PD_PREV	W6-W7	s042	7.97837	FN
PD_PREV	W6-W7	s042	22.1212	DN
PD_PREV	W6-W7	s042	14.6942	FN
PD_PREV	W6-W7	s042	21.6382	DN
PD_PREV	W6-W7	s042	16.3682	FN
PD_PREV	W6-W7	s042	27.4429	DN
PD_PREV	W6-W7	s042	13.1085	FN
PD_PREV	W6-W7	s042	11.7893	DN
PD_PREV	W6-W7	s042	9.82889	FN
PD_PREV	W8-W9	s043	8.61934	DN
PD_PREV	W4-W5	s043	18.482	DN
PD_PREV	W4-W5	s043	19.8057	DN
PD_PREV	W4-W5	s043	18.7107	DN
PD_PREV	W4-W5	s043	14.9078	DN
PD_PREV	W4-W5	s043	12.2339	DN
PD_PREV	W4-W5	s043	10.461	DN
PD_PREV	W4-W5	s043	22.7548	DN
PD_PREV	W4-W5	s043	19.0375	DN
PD_PREV	W4-W5	s043	17.8523	DN
PD_PREV	W6-W7	s043	12.7861	DN
PD_PREV	W6-W7	s043	12.8327	DN
PD_PREV	W6-W7	s043	15.0933	DN
PD_PREV	W6-W7	s043	11.0991	DN
PD_PREV	W6-W7	s043	10.0328	DN
PD_PREV	W6-W7	s043	18.4869	DN
PD_PREV	W6-W7	s043	29.794	DN
PD_PREV	W6-W7	s043	13.9504	DN
PD_PREV	W6-W7	s043	9.94297	DN
PD	W8-W9	s048	13.6344	FN
PD	W8-W9	s048	14.7955	DN
PD	W8-W9	s048	16.8932	FN
PD	W8-W9	s048	19.0442	DN
PD	W8-W9	s048	25.5453	FN
PD	W8-W9	s048	18.5468	DN
PD	W8-W9	s048	21.6177	FN
PD	W8-W9	s048	20.741	DN
PD	W8-W9	s048	12.746	FN
PD	W8-W9	s048	12.6446	FN
PD	W4-W5	s048	12.7989	FN
PD	W4-W5	s048	10.8933	FN
PD	W4-W5	s048	10.8401	FN
PD	W4-W5	s048	10.6223	DN
PD	W4-W5	s048	23.8452	FN
PD	W4-W5	s048	11.753	FN
PD	W4-W5	s048	13.4557	FN
PD	W4-W5	s048	3.4953	FN
PD	W4-W5	s048	6.80769	FN
PD	W8-W9	s048	17.0054	FN
PD	W8-W9	s048	16.7611	DN
PD	W8-W9	s048	13.1659	FN
PD	W8-W9	s048	15.0142	DN
PD	W8-W9	s048	21.7908	FN
PD	W8-W9	s048	11.9808	DN
PD	W8-W9	s048	13.4534	FN
PD	W8-W9	s048	15.5826	DN
PD	W8-W9	s048	12.521	FN
PD	W8-W9	s048	18.8421	FN
PD	W8-W9	s048	13.3188	FN
PD	W4-W5	s048	14.9978	FN
PD	W4-W5	s048	8.18106	DN
PD	W4-W5	s048	17.7465	FN
PD	W4-W5	s048	15.7641	FN
PD	W4-W5	s048	7.43475	FN
PD	W4-W5	s048	17.993	DN
PD	W4-W5	s048	15.0661	FN
PD	W4-W5	s048	18.8026	DN
PD	W4-W5	s048	3.71488	FN
PD	W4-W5	s048	8.74079	FN
PD	W4-W5	s048	11.0913	FN
PD	W6-W7	s048	11.8893	FN
PD	W6-W7	s048	14.8937	FN
PD	W6-W7	s048	15.7513	FN
PD	W6-W7	s048	9.02479	FN
PD	W6-W7	s048	13.538	FN
PD	W6-W7	s048	15.3683	FN
PD	W6-W7	s048	12.4888	FN
PD	W6-W7	s048	10.0057	FN
PD	W6-W7	s048	13.6211	FN
PD	W6-W7	s048	13.7442	FN
PD	W6-W7	s048	11.5117	FN
PD	W6-W7	s048	14.5244	FN
PD	W6-W7	s048	8.65872	FN
PD	W6-W7	s048	15.2946	FN
PD	W6-W7	s048	10.7847	FN
SHAM	W8-W9	s049	14.9299	DN
SHAM	W8-W9	s049	25.9721	DN
SHAM	W8-W9	s049	15.9251	DN
SHAM	W8-W9	s049	23.8568	DN
SHAM	W8-W9	s049	16.0749	DN
SHAM	W8-W9	s049	13.5619	DN
SHAM	W8-W9	s049	25.5693	DN
SHAM	W8-W9	s049	13.8997	DN
SHAM	W4-W5	s049	9.95408	DN
SHAM	W4-W5	s049	15.7463	DN
SHAM	W4-W5	s049	11.6894	DN
SHAM	W4-W5	s049	17.6466	DN
SHAM	W4-W5	s049	15.2817	DN
SHAM	W4-W5	s049	16.4774	DN
SHAM	W4-W5	s049	10.3321	DN
SHAM	W4-W5	s049	9.44281	DN
SHAM	W8-W9	s049	9.66516	DN
SHAM	W8-W9	s049	11.1174	DN
SHAM	W8-W9	s049	10.1476	DN
SHAM	W8-W9	s049	19.3586	DN
SHAM	W8-W9	s049	12.4316	DN
SHAM	W8-W9	s049	13.4481	DN
SHAM	W8-W9	s049	9.85481	DN
SHAM	W8-W9	s049	8.78182	DN
SHAM	W4-W5	s049	13.7439	DN
SHAM	W4-W5	s049	7.5431	DN
SHAM	W4-W5	s049	12.7143	DN
SHAM	W4-W5	s049	8.65086	DN
SHAM	W4-W5	s049	10.3774	DN
SHAM	W4-W5	s049	10.8814	DN
SHAM	W4-W5	s049	18.1533	DN
SHAM	W4-W5	s049	13.2017	DN
SHAM	W6-W7	s049	15.0114	DN
SHAM	W6-W7	s049	13.2457	DN
SHAM	W6-W7	s049	9.16495	DN
SHAM	W6-W7	s049	21.209	DN
SHAM	W6-W7	s049	14.1477	DN
SHAM	W6-W7	s049	15.975	DN
SHAM	W6-W7	s049	14.4791	DN
SHAM	W6-W7	s049	27.1635	DN
SHAM	W6-W7	s049	9.63554	DN
SHAM	W6-W7	s049	12.3035	DN
SHAM	W6-W7	s049	12.5829	DN
SHAM	W6-W7	s049	18.7854	DN
SHAM	W6-W7	s049	10.9928	DN
SHAM	W6-W7	s049	11.8477	DN
PD	W4-W5	s050	8.14915	DN
PD	W4-W5	s050	21.4843	DN
PD	W4-W5	s050	14.1154	DN
PD	W4-W5	s050	10.8994	DN
PD	W4-W5	s050	11.8377	DN
PD	W4-W5	s050	13.6529	DN
PD	W8-W9	s050	13.1203	DN
PD	W8-W9	s050	16.1613	DN
PD	W8-W9	s050	29.5328	DN
PD	W8-W9	s050	13.9721	DN
PD	W8-W9	s050	16.2079	DN
PD	W8-W9	s050	27.861	FN
PD	W8-W9	s050	24.2012	FN
PD	W8-W9	s050	9.26777	DN
PD	W8-W9	s050	11.112	DN
PD	W8-W9	s050	8.081	DN
PD	W4-W5	s050	4.19465	DN
PD	W4-W5	s050	6.8467	DN
PD	W4-W5	s050	16.3138	DN
PD	W4-W5	s050	14.6979	DN
PD	W4-W5	s050	25.1929	DN
PD	W4-W5	s050	13.7717	FN
PD	W4-W5	s050	12.6023	DN
PD	W6-W7	s050	15.1984	DN
PD	W6-W7	s050	14.1369	FN
PD	W6-W7	s050	15.104	DN
PD	W6-W7	s050	8.16645	FN
PD	W6-W7	s050	12.9494	DN
PD	W6-W7	s050	9.91368	DN
PD	W6-W7	s050	9.98655	FN
PD	W6-W7	s050	5.79982	DN
PD	W6-W7	s050	12.7998	DN
PD	W6-W7	s050	12.4986	DN
PD	W6-W7	s050	11.0832	FN
PD	W6-W7	s050	15.9368	FN
PD	W6-W7	s050	6.59494	DN
PD	W8-W9	s051	9.79511	DN
PD	W8-W9	s051	13.8154	DN
PD	W8-W9	s051	12.2089	DN
PD	W8-W9	s051	13.7671	DN
PD	W8-W9	s051	13.4525	IN
PD	W8-W9	s051	8.65978	DN
PD	W8-W9	s051	13.0712	DN
PD	W8-W9	s051	11.6196	IN
PD	W4-W5	s051	10.8483	DN
PD	W4-W5	s051	5.71145	IN
PD	W4-W5	s051	2.50844	DN
PD	W4-W5	s051	15.6969	DN
PD	W4-W5	s051	11.0731	DN
PD	W4-W5	s051	8.14161	IN
PD	W4-W5	s051	19.6395	DN
PD	W4-W5	s051	7.95505	DN
PD	W8-W9	s051	8.85703	DN
PD	W8-W9	s051	9.50478	DN
PD	W8-W9	s051	11.9343	DN
PD	W8-W9	s051	9.70626	DN
PD	W8-W9	s051	12.542	DN
PD	W8-W9	s051	16.3137	DN
PD	W8-W9	s051	24.771	DN
PD	W8-W9	s051	17.9905	IN
PD	W4-W5	s051	8.27359	DN
PD	W4-W5	s051	9.85709	DN
PD	W4-W5	s051	11.7868	DN
PD	W4-W5	s051	6.3141	DN
PD	W4-W5	s051	15.7356	DN
PD	W4-W5	s051	10.6919	IN
PD	W4-W5	s051	8.82682	DN
PD	W4-W5	s051	9.17632	DN
PD	W4-W5	s051	17.011	IN
PD	W6-W7	s051	5.26177	DN
PD	W6-W7	s051	16.2461	DN
PD	W6-W7	s051	15.9167	DN
PD	W6-W7	s051	6.57763	DN
PD	W6-W7	s051	12.7993	DN
PD	W6-W7	s051	9.40731	DN
PD	W6-W7	s051	6.40629	DN
PD	W6-W7	s051	12.3235	IN
PD	W6-W7	s051	6.3257	DN
PD	W6-W7	s051	9.50969	DN
PD	W6-W7	s051	8.80119	DN
PD	W6-W7	s051	13.4698	DN
PD	W6-W7	s051	7.85936	DN
PD	W6-W7	s051	17.4908	IN
PD	W8-W9	s052	12.1472	FN
PD	W8-W9	s052	14.2931	DN
PD	W8-W9	s052	11.9093	FN
PD	W8-W9	s052	15.0334	FN
PD	W8-W9	s052	17.1245	FN
PD	W4-W5	s052	12.1754	FN
PD	W4-W5	s052	10.542	FN
PD	W4-W5	s052	10.9545	DN
PD	W4-W5	s052	12.2137	FN
PD	W4-W5	s052	13.6308	DN
PD	W4-W5	s052	11.9592	FN
PD	W4-W5	s052	10.6285	DN
PD	W4-W5	s052	10.7067	FN
PD	W4-W5	s052	12.8424	FN
PD	W4-W5	s052	17.7649	FN
PD	W4-W5	s052	16.2952	FN
PD	W4-W5	s052	15.8108	FN
PD	W4-W5	s052	16.2053	FN
PD	W4-W5	s052	11.3251	DN
PD	W4-W5	s052	14.2246	FN
PD	W4-W5	s052	13.8168	FN
PD	W6-W7	s052	14.86	FN
PD	W6-W7	s052	33.025	DN
PD	W6-W7	s052	12.8673	FN
PD	W6-W7	s052	13.9335	FN
PD	W6-W7	s052	12.4232	FN
PD	W6-W7	s052	8.85877	DN
PD	W6-W7	s052	11.3604	FN
PD	W6-W7	s052	11.224	FN
PD	W6-W7	s052	10.73	FN
PD	W6-W7	s052	26.835	FN
PD	W6-W7	s052	39.0454	DN
PD	W6-W7	s052	32.0026	FN
PD	W6-W7	s052	18.5411	FN
PD	W6-W7	s052	27.8881	FN
PD	W6-W7	s052	32.2456	FN
PD	W6-W7	s052	25.088	DN
PD	W6-W7	s052	25.9249	FN
PD	W6-W7	s052	29.5935	FN
PD	W6-W7	s052	25.1329	FN

## Sheet: Figure2f, Supp6g,h
Condition	Phase	mouse	cv2.isi	region2
PD	W2-W3	s006	0.934504	IN
PD	W2-W3	s006	0.974736	IN
PD	W2-W3	s006	0.928459	IN
PD	W2-W3	s006	0.925684	IN
PD	W2-W3	s006	0.99569	FN
PD	W2-W3	s006	0.961452	FN
PD	W2-W3	s006	0.990803	FN
PD	W2-W3	s006	0.960642	FN
PD	W2-W3	s006	0.989462	IN
PD	W2-W3	s006	0.900418	IN
PD	W2-W3	s006	1.00371	IN
PD	W2-W3	s006	0.96681	IN
PD	W2-W3	s006	0.905001	IN
PD	W2-W3	s006	0.931709	IN
PD	W2-W3	s006	0.90062	IN
PD	W2-W3	s008	0.857316	IN
PD	W2-W3	s008	0.941123	IN
PD	W2-W3	s008	0.984504	IN
PD	W2-W3	s008	0.997949	FN
PD	W2-W3	s008	0.993977	FN
PD	W2-W3	s008	1.01106	FN
PD_PREV	W2-W3	s023	0.916773	IN
PD_PREV	W2-W3	s023	0.812791	IN
PD_PREV	W2-W3	s023	0.888115	IN
PD_PREV	W2-W3	s023	0.856946	IN
PD_PREV	W2-W3	s023	0.930598	IN
PD_PREV	W2-W3	s023	0.962908	IN
PD_PREV	W2-W3	s023	0.94694	IN
PD_PREV	W2-W3	s023	0.941021	IN
PD_PREV	W2-W3	s023	0.876041	IN
PD_PREV	W2-W3	s028	0.90802	DN
PD_PREV	W2-W3	s028	0.921131	IN
PD_PREV	W2-W3	s028	0.932042	DN
PD_PREV	W2-W3	s028	0.889592	IN
PD_PREV	W2-W3	s028	0.920944	IN
PD_PREV	W2-W3	s028	0.865967	IN
PD_PREV	W2-W3	s028	0.864243	FN
PD_PREV	W2-W3	s028	0.863689	FN
PD_PREV	W2-W3	s028	0.940888	DN
PD_PREV	W2-W3	s028	0.926503	FN
PD_PREV	W2-W3	s028	0.944893	DN
PD_PREV	W2-W3	s028	0.858264	FN
PD_PREV	W2-W3	s028	0.899349	DN
PD_PREV	W2-W3	s028	0.84977	IN
PD_PREV	W2-W3	s028	0.923291	DN
PD_PREV	W2-W3	s028	0.931578	IN
PD_PREV	W2-W3	s028	0.939239	DN
PD_PREV	W2-W3	s028	0.788701	IN
PD_PREV	W2-W3	s028	0.898879	IN
PD_PREV	W2-W3	s028	0.790227	IN
PD_PREV	W2-W3	s028	0.971792	FN
PD_PREV	W2-W3	s028	0.953968	DN
PD_PREV	W2-W3	s028	0.959084	FN
PD_PREV	W2-W3	s028	0.960612	DN
PD_PREV	W2-W3	s028	0.912996	FN
PD_PREV	W2-W3	s028	0.942863	DN
PD_PREV	W2-W3	s028	0.902428	DN
PD_PREV	W2-W3	s028	0.922065	IN
PD_PREV	W2-W3	s029	0.906243	IN
PD_PREV	W2-W3	s029	0.937721	IN
PD_PREV	W2-W3	s029	0.874005	IN
PD_PREV	W2-W3	s029	0.965996	IN
PD_PREV	W2-W3	s029	0.91446	IN
PD_PREV	W2-W3	s029	0.940315	FN
PD_PREV	W2-W3	s029	0.927025	FN
PD_PREV	W2-W3	s029	0.930403	FN
PD_PREV	W2-W3	s029	0.939214	FN
PD_PREV	W2-W3	s029	0.907504	IN
PD_PREV	W2-W3	s029	0.800579	IN
PD_PREV	W2-W3	s029	0.970566	IN
PD_PREV	W2-W3	s029	0.909618	IN
PD_PREV	W2-W3	s029	0.948647	IN
PD_PREV	W2-W3	s029	0.899562	IN
PD_PREV	W2-W3	s029	0.91391	FN
PD_PREV	W2-W3	s029	0.91211	FN
PD_PREV	W2-W3	s029	0.821718	FN
PD_PREV	W2-W3	s029	0.834865	FN
PD_PREV	W2-W3	s029	0.693155	IN
SHAM	W2-W3	s040	0.872632	DN
SHAM	W2-W3	s040	0.708844	IN
SHAM	W2-W3	s040	0.870151	DN
SHAM	W2-W3	s040	1.00002	IN
SHAM	W2-W3	s040	0.726025	IN
SHAM	W2-W3	s040	0.904653	IN
SHAM	W2-W3	s040	0.722433	IN
SHAM	W2-W3	s040	0.932317	FN
SHAM	W2-W3	s040	0.86553	DN
SHAM	W2-W3	s040	0.877491	FN
SHAM	W2-W3	s040	0.875124	DN
SHAM	W2-W3	s040	0.802358	FN
SHAM	W2-W3	s040	0.890297	DN
SHAM	W2-W3	s040	0.815218	FN
SHAM	W2-W3	s040	0.637062	DN
SHAM	W2-W3	s040	0.951999	IN
SHAM	W2-W3	s040	0.804018	DN
SHAM	W2-W3	s040	0.803988	DN
SHAM	W2-W3	s040	0.946236	IN
SHAM	W2-W3	s040	0.957874	IN
SHAM	W2-W3	s040	0.977565	IN
SHAM	W2-W3	s040	0.802207	DN
SHAM	W2-W3	s040	0.822602	FN
SHAM	W2-W3	s040	0.823809	DN
SHAM	W2-W3	s040	0.952417	FN
SHAM	W2-W3	s040	0.921131	DN
SHAM	W2-W3	s040	0.920771	FN
SHAM	W2-W3	s040	0.89965	DN
SHAM	W2-W3	s040	0.923372	IN
PD_PREV	W2-W3	s042	1.02142	DN
PD_PREV	W2-W3	s042	0.946958	FN
PD_PREV	W2-W3	s042	0.923958	DN
PD_PREV	W2-W3	s042	0.92981	FN
PD_PREV	W2-W3	s042	0.942059	DN
PD_PREV	W2-W3	s042	0.943994	FN
PD_PREV	W2-W3	s042	0.934228	FN
PD_PREV	W2-W3	s042	0.935439	DN
PD_PREV	W2-W3	s042	0.928907	FN
PD_PREV	W2-W3	s042	0.960268	DN
PD_PREV	W2-W3	s042	0.858228	FN
PD_PREV	W2-W3	s042	0.915491	DN
PD_PREV	W2-W3	s042	0.878176	FN
PD_PREV	W2-W3	s042	1.01317	DN
PD_PREV	W2-W3	s042	0.920516	FN
PD_PREV	W2-W3	s042	0.939682	DN
PD_PREV	W2-W3	s042	0.945271	FN
PD_PREV	W2-W3	s042	0.957698	DN
PD_PREV	W2-W3	s042	0.971374	FN
PD_PREV	W2-W3	s042	0.950106	DN
PD_PREV	W2-W3	s042	0.964215	FN
PD_PREV	W2-W3	s042	0.925272	FN
PD_PREV	W2-W3	s042	0.908375	DN
PD_PREV	W2-W3	s042	0.926003	FN
PD_PREV	W2-W3	s042	0.953023	DN
PD_PREV	W2-W3	s042	0.914975	FN
PD_PREV	W2-W3	s042	0.879667	DN
PD_PREV	W2-W3	s042	0.946867	FN
PD_PREV	W2-W3	s042	0.956481	DN
PD_PREV	W2-W3	s042	0.958585	FN
PD_PREV	W2-W3	s043	0.93926	DN
PD_PREV	W2-W3	s043	0.929766	DN
PD_PREV	W2-W3	s043	0.925515	DN
PD_PREV	W2-W3	s043	0.924753	DN
PD_PREV	W2-W3	s043	0.945035	DN
PD_PREV	W2-W3	s043	0.912696	DN
PD_PREV	W2-W3	s043	0.914031	DN
PD_PREV	W2-W3	s043	0.911227	DN
PD_PREV	W2-W3	s043	0.84488	DN
PD	W2-W3	s048	0.914249	FN
PD	W2-W3	s048	0.932705	FN
PD	W2-W3	s048	0.840852	FN
PD	W2-W3	s048	0.962919	DN
PD	W2-W3	s048	0.905328	FN
PD	W2-W3	s048	0.977857	FN
PD	W2-W3	s048	0.557557	FN
PD	W2-W3	s048	0.983904	FN
PD	W2-W3	s048	0.947208	FN
PD	W2-W3	s048	0.887413	DN
PD	W2-W3	s048	0.809959	FN
PD	W2-W3	s048	0.919883	DN
PD	W2-W3	s048	0.897381	FN
PD	W2-W3	s048	0.972149	FN
PD	W2-W3	s048	0.873976	FN
PD	W2-W3	s048	0.957867	FN
SHAM	W2-W3	s049	0.912322	DN
SHAM	W2-W3	s049	0.96421	DN
SHAM	W2-W3	s049	0.949173	DN
SHAM	W2-W3	s049	0.923247	DN
SHAM	W2-W3	s049	0.898034	DN
SHAM	W2-W3	s049	0.943211	DN
SHAM	W2-W3	s049	0.966132	DN
SHAM	W2-W3	s049	0.943907	DN
SHAM	W2-W3	s049	0.96509	DN
SHAM	W2-W3	s049	0.619459	DN
SHAM	W2-W3	s049	0.898479	DN
SHAM	W2-W3	s049	0.892371	DN
SHAM	W2-W3	s049	0.808385	DN
SHAM	W2-W3	s049	0.931992	DN
SHAM	W2-W3	s049	0.93483	DN
SHAM	W2-W3	s049	0.947991	DN
PD	W2-W3	s050	0.95086	DN
PD	W2-W3	s050	0.957907	DN
PD	W2-W3	s050	0.897597	DN
PD	W2-W3	s050	0.88516	FN
PD	W2-W3	s050	0.963321	DN
PD	W2-W3	s050	0.902144	FN
PD	W2-W3	s050	0.887551	DN
PD	W2-W3	s050	0.899983	DN
PD	W2-W3	s050	0.876166	FN
PD	W2-W3	s050	0.908731	DN
PD	W2-W3	s050	0.947807	FN
PD	W2-W3	s050	0.903684	DN
PD	W2-W3	s050	0.941579	DN
PD	W2-W3	s050	0.925617	DN
PD	W2-W3	s050	0.925095	DN
PD	W2-W3	s050	0.874757	DN
PD	W2-W3	s050	0.8829	FN
PD	W2-W3	s050	0.937974	DN
PD	W2-W3	s050	0.884775	DN
PD	W2-W3	s050	0.937742	DN
PD	W2-W3	s050	0.902957	FN
PD	W2-W3	s050	0.870715	DN
PD	W2-W3	s050	0.913444	FN
PD	W2-W3	s051	0.968151	DN
PD	W2-W3	s051	0.957681	DN
PD	W2-W3	s051	0.888397	IN
PD	W2-W3	s051	0.662929	IN
PD	W2-W3	s051	0.878925	DN
PD	W2-W3	s051	0.910374	DN
PD	W2-W3	s051	0.858536	DN
PD	W2-W3	s051	0.972769	DN
PD	W2-W3	s051	0.755656	IN
PD	W2-W3	s051	0.90864	DN
PD	W2-W3	s051	0.953901	DN
PD	W2-W3	s051	0.670435	IN
PD	W2-W3	s051	0.943777	DN
PD	W2-W3	s051	0.957833	DN
PD	W2-W3	s051	0.50357	IN
PD	W2-W3	s051	0.912755	IN
PD	W2-W3	s051	0.868975	IN
PD	W2-W3	s051	0.966108	DN
PD	W2-W3	s051	0.869784	DN
PD	W2-W3	s051	0.891235	IN
PD	W2-W3	s051	0.650768	IN
PD	W2-W3	s051	0.678042	IN
PD	W2-W3	s051	0.926757	DN
PD	W2-W3	s051	0.932558	DN
PD	W2-W3	s051	0.845258	IN
PD	W2-W3	s052	0.952521	DN
PD	W2-W3	s052	0.877987	FN
PD	W2-W3	s052	0.946256	FN
PD	W2-W3	s052	0.907711	DN
PD	W2-W3	s052	0.887972	FN
PD	W2-W3	s052	0.883891	DN
PD	W2-W3	s052	0.946102	FN
PD	W2-W3	s052	0.918868	DN
PD	W2-W3	s052	0.937526	FN
PD	W2-W3	s052	0.933747	FN
PD	W2-W3	s052	0.888536	FN
PD	W2-W3	s052	0.922525	DN
PD	W2-W3	s052	0.861757	FN
PD	W2-W3	s052	0.883326	FN
PD	W2-W3	s052	0.943537	FN
PD	W2-W3	s052	0.87566	DN
PD	W2-W3	s052	0.946755	FN
PD	W2-W3	s052	0.888702	DN
PD	W2-W3	s052	0.954151	FN
PD	W2-W3	s052	0.94427	DN
PD	W2-W3	s052	0.948312	FN
PD	W2-W3	s052	0.954284	FN
PD	W8-W9	s006	1.0544	IN
PD	W8-W9	s006	0.938285	IN
PD	W8-W9	s006	1.00781	IN
PD	W8-W9	s006	0.897993	IN
PD	W4-W5	s006	1.03525	IN
PD	W4-W5	s006	0.981958	FN
PD	W4-W5	s006	1.06706	FN
PD	W4-W5	s006	1.09592	IN
PD	W6-W7	s006	1.10675	IN
PD	W6-W7	s006	0.948001	IN
PD	W6-W7	s006	0.944473	FN
PD	W6-W7	s006	0.941879	FN
PD	W6-W7	s006	0.990373	IN
PD	W8-W9	s006	1.11539	IN
PD	W8-W9	s006	0.909224	IN
PD	W8-W9	s006	1.09878	IN
PD	W8-W9	s006	1.10465	IN
PD	W4-W5	s006	1.06019	IN
PD	W4-W5	s006	0.979023	FN
PD	W4-W5	s006	0.970637	FN
PD	W4-W5	s006	0.958104	IN
PD	W8-W9	s008	0.975918	FN
PD	W8-W9	s008	0.985443	FN
PD	W8-W9	s008	1.0288	FN
PD	W8-W9	s008	1.01852	FN
PD	W8-W9	s008	0.973701	FN
PD	W4-W5	s008	0.960276	FN
PD	W4-W5	s008	0.953946	FN
PD	W4-W5	s008	1.00898	FN
PD	W4-W5	s008	1.1064	FN
PD	W4-W5	s008	1.03986	FN
PD	W6-W7	s008	1.01198	FN
PD	W6-W7	s008	1.06152	FN
PD	W6-W7	s008	1.07864	FN
PD	W6-W7	s008	1.05302	IN
PD	W6-W7	s008	1.0307	IN
PD	W6-W7	s008	1.0688	FN
PD	W6-W7	s008	0.955703	FN
PD	W6-W7	s008	0.968212	FN
PD	W6-W7	s008	1.02217	FN
PD	W6-W7	s008	1.06903	IN
PD	W6-W7	s008	1.09279	IN
PD	W6-W7	s008	1.06716	IN
PD	W6-W7	s008	0.971474	FN
PD	W8-W9	s008	0.973635	FN
PD	W8-W9	s008	1.00161	FN
PD	W8-W9	s008	1.16879	IN
PD	W8-W9	s008	1.11484	IN
PD	W8-W9	s008	0.981173	FN
PD	W4-W5	s008	1.01424	FN
PD	W4-W5	s008	1.05156	FN
PD	W4-W5	s008	1.05362	FN
PD	W4-W5	s008	1.0278	FN
PD	W6-W7	s018	0.93536	FN
PD	W6-W7	s018	0.909483	FN
PD	W6-W7	s018	0.921234	FN
PD	W6-W7	s018	0.961474	FN
PD_PREV	W4-W5	s023	0.913423	IN
PD_PREV	W4-W5	s023	0.764119	IN
PD_PREV	W4-W5	s023	0.932233	IN
PD_PREV	W4-W5	s023	0.922718	IN
PD_PREV	W8-W9	s023	0.88274	IN
PD_PREV	W8-W9	s023	0.908101	IN
PD_PREV	W8-W9	s023	0.91373	IN
PD_PREV	W4-W5	s023	0.898681	IN
PD_PREV	W4-W5	s023	0.74254	IN
PD_PREV	W4-W5	s023	0.727537	IN
PD_PREV	W4-W5	s023	0.93998	IN
PD_PREV	W4-W5	s023	0.892127	IN
PD_PREV	W6-W7	s023	0.909029	IN
PD_PREV	W6-W7	s023	0.864493	IN
PD_PREV	W6-W7	s023	0.834374	IN
PD_PREV	W6-W7	s023	0.931868	IN
PD_PREV	W6-W7	s023	0.916607	IN
PD_PREV	W6-W7	s023	0.915191	IN
PD_PREV	W8-W9	s023	0.921283	IN
PD_PREV	W8-W9	s023	0.906618	IN
PD_PREV	W8-W9	s023	0.925686	IN
PD_PREV	W8-W9	s023	0.912448	IN
PD_PREV	W6-W7	s028	0.8785	IN
PD_PREV	W6-W7	s028	0.947446	IN
PD_PREV	W6-W7	s028	0.912284	IN
PD_PREV	W6-W7	s028	0.928713	IN
PD_PREV	W6-W7	s028	0.879511	FN
PD_PREV	W6-W7	s028	0.934942	FN
PD_PREV	W6-W7	s028	0.929349	DN
PD_PREV	W6-W7	s028	0.935242	FN
PD_PREV	W6-W7	s028	0.93004	FN
PD_PREV	W6-W7	s028	0.951825	IN
PD_PREV	W8-W9	s028	0.914845	IN
PD_PREV	W8-W9	s028	0.943116	IN
PD_PREV	W8-W9	s028	0.926822	IN
PD_PREV	W8-W9	s028	0.948387	FN
PD_PREV	W8-W9	s028	0.946126	DN
PD_PREV	W8-W9	s028	0.954424	FN
PD_PREV	W8-W9	s028	0.928855	DN
PD_PREV	W8-W9	s028	0.955874	FN
PD_PREV	W8-W9	s028	0.951929	FN
PD_PREV	W4-W5	s028	0.948597	DN
PD_PREV	W4-W5	s028	0.918302	IN
PD_PREV	W4-W5	s028	0.976834	DN
PD_PREV	W4-W5	s028	0.94642	IN
PD_PREV	W4-W5	s028	0.834366	IN
PD_PREV	W4-W5	s028	0.953752	IN
PD_PREV	W4-W5	s028	0.930044	FN
PD_PREV	W4-W5	s028	0.810056	DN
PD_PREV	W4-W5	s028	0.928221	FN
PD_PREV	W4-W5	s028	0.922997	DN
PD_PREV	W4-W5	s028	0.940278	FN
PD_PREV	W4-W5	s028	0.997154	DN
PD_PREV	W4-W5	s028	0.957797	FN
PD_PREV	W4-W5	s028	0.872505	IN
PD_PREV	W8-W9	s028	0.948243	IN
PD_PREV	W8-W9	s028	0.979483	IN
PD_PREV	W8-W9	s028	0.889051	IN
PD_PREV	W8-W9	s028	0.978276	IN
PD_PREV	W8-W9	s028	0.980205	FN
PD_PREV	W8-W9	s028	0.93742	DN
PD_PREV	W8-W9	s028	0.941598	FN
PD_PREV	W8-W9	s028	0.951819	DN
PD_PREV	W8-W9	s028	0.926938	FN
PD_PREV	W8-W9	s028	0.964677	FN
PD_PREV	W8-W9	s028	0.969615	IN
PD_PREV	W4-W5	s028	0.932889	DN
PD_PREV	W4-W5	s028	0.894823	IN
PD_PREV	W4-W5	s028	0.942679	IN
PD_PREV	W4-W5	s028	0.86263	IN
PD_PREV	W4-W5	s028	0.859039	IN
PD_PREV	W4-W5	s028	0.890181	FN
PD_PREV	W4-W5	s028	0.875069	DN
PD_PREV	W4-W5	s028	0.881845	FN
PD_PREV	W4-W5	s028	0.81872	DN
PD_PREV	W4-W5	s028	0.88367	FN
PD_PREV	W4-W5	s028	0.940565	DN
PD_PREV	W4-W5	s028	0.930678	FN
PD_PREV	W4-W5	s028	0.925938	IN
PD_PREV	W6-W7	s028	0.886884	FN
PD_PREV	W6-W7	s028	0.929819	DN
PD_PREV	W6-W7	s028	0.93021	FN
PD_PREV	W6-W7	s028	0.922796	DN
PD_PREV	W6-W7	s028	0.948834	FN
PD_PREV	W6-W7	s028	0.938569	FN
PD_PREV	W6-W7	s028	0.947304	DN
PD_PREV	W6-W7	s028	0.920547	IN
PD_PREV	W6-W7	s028	0.912345	IN
PD_PREV	W6-W7	s028	0.903439	IN
PD_PREV	W6-W7	s029	0.902748	IN
PD_PREV	W6-W7	s029	0.908139	IN
PD_PREV	W6-W7	s029	0.721936	IN
PD_PREV	W6-W7	s029	0.908478	IN
PD_PREV	W6-W7	s029	0.849892	IN
PD_PREV	W6-W7	s029	0.932126	FN
PD_PREV	W6-W7	s029	0.942749	FN
PD_PREV	W6-W7	s029	0.879496	FN
PD_PREV	W6-W7	s029	0.911488	FN
PD_PREV	W6-W7	s029	0.913787	IN
PD_PREV	W8-W9	s029	0.928639	IN
PD_PREV	W8-W9	s029	0.936377	IN
PD_PREV	W8-W9	s029	0.649548	IN
PD_PREV	W8-W9	s029	0.953901	IN
PD_PREV	W8-W9	s029	0.933995	IN
PD_PREV	W8-W9	s029	0.957517	FN
PD_PREV	W8-W9	s029	0.955296	FN
PD_PREV	W8-W9	s029	0.909141	IN
PD_PREV	W4-W5	s029	0.920147	IN
PD_PREV	W4-W5	s029	0.941305	IN
PD_PREV	W4-W5	s029	0.837048	IN
PD_PREV	W4-W5	s029	0.962592	IN
PD_PREV	W4-W5	s029	0.913047	IN
PD_PREV	W4-W5	s029	0.927578	FN
PD_PREV	W4-W5	s029	0.92048	FN
PD_PREV	W4-W5	s029	0.95977	FN
PD_PREV	W4-W5	s029	0.901733	FN
PD_PREV	W4-W5	s029	0.92723	IN
PD_PREV	W8-W9	s029	0.919118	IN
PD_PREV	W8-W9	s029	0.928328	IN
PD_PREV	W8-W9	s029	0.680553	IN
PD_PREV	W8-W9	s029	0.920176	IN
PD_PREV	W8-W9	s029	0.932787	IN
PD_PREV	W8-W9	s029	0.954728	FN
PD_PREV	W8-W9	s029	0.924877	FN
PD_PREV	W8-W9	s029	0.90733	FN
PD_PREV	W8-W9	s029	0.961015	IN
PD_PREV	W4-W5	s029	0.937814	IN
PD_PREV	W4-W5	s029	0.902434	IN
PD_PREV	W4-W5	s029	0.818622	IN
PD_PREV	W4-W5	s029	0.947125	IN
PD_PREV	W4-W5	s029	0.943727	IN
PD_PREV	W4-W5	s029	0.884431	IN
PD_PREV	W4-W5	s029	0.948434	FN
PD_PREV	W4-W5	s029	0.943173	FN
PD_PREV	W4-W5	s029	0.913136	FN
PD_PREV	W4-W5	s029	0.92976	FN
PD_PREV	W4-W5	s029	0.942163	IN
PD_PREV	W6-W7	s029	0.939347	IN
PD_PREV	W6-W7	s029	0.901448	IN
PD_PREV	W6-W7	s029	0.65278	IN
PD_PREV	W6-W7	s029	0.928494	IN
PD_PREV	W6-W7	s029	0.951591	IN
PD_PREV	W6-W7	s029	0.98315	FN
PD_PREV	W6-W7	s029	0.978928	FN
PD_PREV	W6-W7	s029	0.973089	FN
PD_PREV	W6-W7	s029	0.964163	FN
PD_PREV	W6-W7	s029	0.956874	IN
SHAM	W6-W7	s040	0.981555	DN
SHAM	W6-W7	s040	1.01035	IN
SHAM	W6-W7	s040	0.971554	DN
SHAM	W6-W7	s040	0.984347	IN
SHAM	W6-W7	s040	0.981599	IN
SHAM	W6-W7	s040	0.883947	IN
SHAM	W6-W7	s040	0.880551	DN
SHAM	W6-W7	s040	0.996053	DN
SHAM	W6-W7	s040	0.841441	DN
SHAM	W6-W7	s040	0.968266	IN
SHAM	W8-W9	s040	1.00073	DN
SHAM	W8-W9	s040	0.97792	DN
SHAM	W8-W9	s040	0.841508	IN
SHAM	W8-W9	s040	0.986627	IN
SHAM	W8-W9	s040	0.894958	IN
SHAM	W8-W9	s040	0.981099	DN
SHAM	W8-W9	s040	1.05511	FN
SHAM	W8-W9	s040	0.989056	DN
SHAM	W8-W9	s040	0.952279	DN
SHAM	W8-W9	s040	0.923651	DN
SHAM	W8-W9	s040	1.0256	IN
SHAM	W4-W5	s040	0.873784	DN
SHAM	W4-W5	s040	0.968017	DN
SHAM	W4-W5	s040	0.987021	IN
SHAM	W4-W5	s040	0.952237	IN
SHAM	W4-W5	s040	0.891383	DN
SHAM	W4-W5	s040	0.990349	IN
SHAM	W4-W5	s040	0.953365	IN
SHAM	W4-W5	s040	0.968518	IN
SHAM	W4-W5	s040	0.883054	FN
SHAM	W4-W5	s040	0.897415	DN
SHAM	W4-W5	s040	0.905429	FN
SHAM	W4-W5	s040	0.960573	DN
SHAM	W4-W5	s040	0.957031	FN
SHAM	W4-W5	s040	0.961413	DN
SHAM	W4-W5	s040	0.848546	FN
SHAM	W4-W5	s040	0.716514	DN
SHAM	W8-W9	s040	0.98316	DN
SHAM	W8-W9	s040	0.967025	IN
SHAM	W8-W9	s040	0.975774	DN
SHAM	W8-W9	s040	0.937386	IN
SHAM	W8-W9	s040	0.862826	IN
SHAM	W8-W9	s040	0.976853	IN
SHAM	W8-W9	s040	0.924019	FN
SHAM	W8-W9	s040	0.954089	DN
SHAM	W8-W9	s040	0.972025	DN
SHAM	W8-W9	s040	0.933061	DN
SHAM	W8-W9	s040	0.922344	FN
SHAM	W8-W9	s040	0.757143	DN
SHAM	W8-W9	s040	0.864776	IN
SHAM	W4-W5	s040	0.909429	DN
SHAM	W4-W5	s040	0.976863	DN
SHAM	W4-W5	s040	0.923357	IN
SHAM	W4-W5	s040	0.957471	DN
SHAM	W4-W5	s040	0.9192	IN
SHAM	W4-W5	s040	0.927245	IN
SHAM	W4-W5	s040	0.943464	IN
SHAM	W4-W5	s040	0.922102	IN
SHAM	W4-W5	s040	0.917107	FN
SHAM	W4-W5	s040	0.947876	DN
SHAM	W4-W5	s040	0.929718	FN
SHAM	W4-W5	s040	0.965758	DN
SHAM	W4-W5	s040	0.898668	FN
SHAM	W4-W5	s040	0.942995	DN
SHAM	W4-W5	s040	0.888454	FN
SHAM	W4-W5	s040	0.773456	DN
SHAM	W4-W5	s040	0.932421	IN
SHAM	W6-W7	s040	0.97075	DN
SHAM	W6-W7	s040	0.964654	IN
SHAM	W6-W7	s040	0.959714	DN
SHAM	W6-W7	s040	0.947076	IN
SHAM	W6-W7	s040	0.890894	IN
SHAM	W6-W7	s040	1.02171	IN
SHAM	W6-W7	s040	0.952409	FN
SHAM	W6-W7	s040	0.966297	DN
SHAM	W6-W7	s040	0.964771	FN
SHAM	W6-W7	s040	0.970152	DN
SHAM	W6-W7	s040	0.927684	FN
SHAM	W6-W7	s040	0.878408	DN
SHAM	W6-W7	s040	0.933664	IN
PD_PREV	W8-W9	s042	0.98357	DN
PD_PREV	W8-W9	s042	0.993173	FN
PD_PREV	W8-W9	s042	0.97589	FN
PD_PREV	W8-W9	s042	0.994285	DN
PD_PREV	W8-W9	s042	0.945452	FN
PD_PREV	W8-W9	s042	0.955893	FN
PD_PREV	W8-W9	s042	0.985853	DN
PD_PREV	W8-W9	s042	0.936792	FN
PD_PREV	W8-W9	s042	1.00637	DN
PD_PREV	W8-W9	s042	0.971416	FN
PD_PREV	W8-W9	s042	0.964561	DN
PD_PREV	W8-W9	s042	0.966316	FN
PD_PREV	W8-W9	s042	0.96367	DN
PD_PREV	W8-W9	s042	0.992488	FN
PD_PREV	W4-W5	s042	0.94046	DN
PD_PREV	W4-W5	s042	0.880717	FN
PD_PREV	W4-W5	s042	0.920194	DN
PD_PREV	W4-W5	s042	0.879517	FN
PD_PREV	W4-W5	s042	0.912001	FN
PD_PREV	W4-W5	s042	0.846275	FN
PD_PREV	W4-W5	s042	0.91465	DN
PD_PREV	W4-W5	s042	0.855047	FN
PD_PREV	W4-W5	s042	0.938884	DN
PD_PREV	W4-W5	s042	0.881274	FN
PD_PREV	W4-W5	s042	0.864548	DN
PD_PREV	W4-W5	s042	0.910435	FN
PD_PREV	W4-W5	s042	0.934866	DN
PD_PREV	W4-W5	s042	0.900622	FN
PD_PREV	W8-W9	s042	0.958505	DN
PD_PREV	W8-W9	s042	0.975503	FN
PD_PREV	W8-W9	s042	0.942682	FN
PD_PREV	W8-W9	s042	0.972057	FN
PD_PREV	W8-W9	s042	1.00843	FN
PD_PREV	W8-W9	s042	0.998729	DN
PD_PREV	W8-W9	s042	0.970358	FN
PD_PREV	W8-W9	s042	1.01852	DN
PD_PREV	W8-W9	s042	1.0145	FN
PD_PREV	W8-W9	s042	0.97247	DN
PD_PREV	W8-W9	s042	0.959338	FN
PD_PREV	W8-W9	s042	1.01129	DN
PD_PREV	W8-W9	s042	0.986186	FN
PD_PREV	W4-W5	s042	0.900633	FN
PD_PREV	W4-W5	s042	0.871674	FN
PD_PREV	W4-W5	s042	0.897129	FN
PD_PREV	W4-W5	s042	0.920965	FN
PD_PREV	W4-W5	s042	0.937954	DN
PD_PREV	W4-W5	s042	0.90314	FN
PD_PREV	W4-W5	s042	0.964235	DN
PD_PREV	W4-W5	s042	0.985786	FN
PD_PREV	W4-W5	s042	0.984492	FN
PD_PREV	W4-W5	s042	0.997721	FN
PD_PREV	W6-W7	s042	1.00435	DN
PD_PREV	W6-W7	s042	0.961795	FN
PD_PREV	W6-W7	s042	0.940061	DN
PD_PREV	W6-W7	s042	1.01114	FN
PD_PREV	W6-W7	s042	0.969007	FN
PD_PREV	W6-W7	s042	0.987384	FN
PD_PREV	W6-W7	s042	0.97285	DN
PD_PREV	W6-W7	s042	0.962992	FN
PD_PREV	W6-W7	s042	0.938029	DN
PD_PREV	W6-W7	s042	0.921147	FN
PD_PREV	W6-W7	s042	0.938866	DN
PD_PREV	W6-W7	s042	0.970281	FN
PD_PREV	W6-W7	s042	0.951954	DN
PD_PREV	W6-W7	s042	0.948523	FN
PD_PREV	W6-W7	s042	1.02929	DN
PD_PREV	W6-W7	s042	0.998063	FN
PD_PREV	W6-W7	s042	1.00906	FN
PD_PREV	W6-W7	s042	0.955837	DN
PD_PREV	W6-W7	s042	1.0127	FN
PD_PREV	W6-W7	s042	0.976202	FN
PD_PREV	W6-W7	s042	0.903232	DN
PD_PREV	W6-W7	s042	0.94175	FN
PD_PREV	W6-W7	s042	0.905767	DN
PD_PREV	W6-W7	s042	0.917051	FN
PD_PREV	W6-W7	s042	0.890759	DN
PD_PREV	W6-W7	s042	0.936175	FN
PD_PREV	W6-W7	s042	0.978344	DN
PD_PREV	W6-W7	s042	0.962019	FN
PD_PREV	W8-W9	s043	0.985993	DN
PD_PREV	W4-W5	s043	0.934996	DN
PD_PREV	W4-W5	s043	0.925636	DN
PD_PREV	W4-W5	s043	0.934646	DN
PD_PREV	W4-W5	s043	0.956329	DN
PD_PREV	W4-W5	s043	0.958346	DN
PD_PREV	W4-W5	s043	0.984566	DN
PD_PREV	W4-W5	s043	0.902407	DN
PD_PREV	W4-W5	s043	0.912563	DN
PD_PREV	W4-W5	s043	0.926255	DN
PD_PREV	W6-W7	s043	0.964305	DN
PD_PREV	W6-W7	s043	0.959497	DN
PD_PREV	W6-W7	s043	0.956642	DN
PD_PREV	W6-W7	s043	0.989845	DN
PD_PREV	W6-W7	s043	0.994671	DN
PD_PREV	W6-W7	s043	0.943612	DN
PD_PREV	W6-W7	s043	0.876066	DN
PD_PREV	W6-W7	s043	0.959497	DN
PD_PREV	W6-W7	s043	0.98659	DN
PD	W8-W9	s048	0.947729	FN
PD	W8-W9	s048	0.944935	DN
PD	W8-W9	s048	0.933485	FN
PD	W8-W9	s048	0.91868	DN
PD	W8-W9	s048	0.893922	FN
PD	W8-W9	s048	0.932057	DN
PD	W8-W9	s048	0.904384	FN
PD	W8-W9	s048	0.920683	DN
PD	W8-W9	s048	0.952014	FN
PD	W8-W9	s048	0.931355	FN
PD	W4-W5	s048	0.92974	FN
PD	W4-W5	s048	0.968705	FN
PD	W4-W5	s048	0.970673	FN
PD	W4-W5	s048	0.972284	DN
PD	W4-W5	s048	0.874228	FN
PD	W4-W5	s048	0.958549	FN
PD	W4-W5	s048	0.946064	FN
PD	W4-W5	s048	1.02057	FN
PD	W4-W5	s048	0.982581	FN
PD	W8-W9	s048	0.928063	FN
PD	W8-W9	s048	0.940422	DN
PD	W8-W9	s048	0.951859	FN
PD	W8-W9	s048	0.945799	DN
PD	W8-W9	s048	0.9122	FN
PD	W8-W9	s048	0.949876	DN
PD	W8-W9	s048	0.933861	FN
PD	W8-W9	s048	0.944203	DN
PD	W8-W9	s048	0.94957	FN
PD	W8-W9	s048	0.912603	FN
PD	W8-W9	s048	0.946314	FN
PD	W4-W5	s048	0.930632	FN
PD	W4-W5	s048	0.991083	DN
PD	W4-W5	s048	0.926785	FN
PD	W4-W5	s048	0.925702	FN
PD	W4-W5	s048	0.989369	FN
PD	W4-W5	s048	0.91753	DN
PD	W4-W5	s048	0.929432	FN
PD	W4-W5	s048	0.927097	DN
PD	W4-W5	s048	1.00751	FN
PD	W4-W5	s048	0.962214	FN
PD	W4-W5	s048	0.952187	FN
PD	W6-W7	s048	0.954194	FN
PD	W6-W7	s048	0.932763	FN
PD	W6-W7	s048	0.925035	FN
PD	W6-W7	s048	0.989818	FN
PD	W6-W7	s048	0.94333	FN
PD	W6-W7	s048	0.941377	FN
PD	W6-W7	s048	0.943181	FN
PD	W6-W7	s048	0.96799	FN
PD	W6-W7	s048	0.93493	FN
PD	W6-W7	s048	0.944248	FN
PD	W6-W7	s048	0.951569	FN
PD	W6-W7	s048	0.933671	FN
PD	W6-W7	s048	0.958651	FN
PD	W6-W7	s048	0.913455	FN
PD	W6-W7	s048	0.967779	FN
SHAM	W8-W9	s049	0.964704	DN
SHAM	W8-W9	s049	0.904729	DN
SHAM	W8-W9	s049	0.956513	DN
SHAM	W8-W9	s049	0.903635	DN
SHAM	W8-W9	s049	0.946556	DN
SHAM	W8-W9	s049	0.973411	DN
SHAM	W8-W9	s049	0.912635	DN
SHAM	W8-W9	s049	0.973657	DN
SHAM	W4-W5	s049	0.956443	DN
SHAM	W4-W5	s049	0.896785	DN
SHAM	W4-W5	s049	0.941038	DN
SHAM	W4-W5	s049	0.888398	DN
SHAM	W4-W5	s049	0.794316	DN
SHAM	W4-W5	s049	0.871659	DN
SHAM	W4-W5	s049	0.935511	DN
SHAM	W4-W5	s049	0.947921	DN
SHAM	W8-W9	s049	0.960114	DN
SHAM	W8-W9	s049	0.951785	DN
SHAM	W8-W9	s049	0.95254	DN
SHAM	W8-W9	s049	0.8959	DN
SHAM	W8-W9	s049	0.905705	DN
SHAM	W8-W9	s049	0.884091	DN
SHAM	W8-W9	s049	0.946993	DN
SHAM	W8-W9	s049	0.965065	DN
SHAM	W4-W5	s049	0.941414	DN
SHAM	W4-W5	s049	1.01692	DN
SHAM	W4-W5	s049	0.954748	DN
SHAM	W4-W5	s049	1.00742	DN
SHAM	W4-W5	s049	0.902747	DN
SHAM	W4-W5	s049	0.959433	DN
SHAM	W4-W5	s049	0.897782	DN
SHAM	W4-W5	s049	0.945122	DN
SHAM	W6-W7	s049	0.89557	DN
SHAM	W6-W7	s049	0.893194	DN
SHAM	W6-W7	s049	0.954201	DN
SHAM	W6-W7	s049	0.755915	DN
SHAM	W6-W7	s049	0.895807	DN
SHAM	W6-W7	s049	0.902766	DN
SHAM	W6-W7	s049	0.907415	DN
SHAM	W6-W7	s049	0.881053	DN
SHAM	W6-W7	s049	0.952557	DN
SHAM	W6-W7	s049	0.936679	DN
SHAM	W6-W7	s049	0.917602	DN
SHAM	W6-W7	s049	0.881659	DN
SHAM	W6-W7	s049	0.946311	DN
SHAM	W6-W7	s049	0.946772	DN
PD	W4-W5	s050	0.98618	DN
PD	W4-W5	s050	0.921471	DN
PD	W4-W5	s050	0.943922	DN
PD	W4-W5	s050	0.973027	DN
PD	W4-W5	s050	0.956414	DN
PD	W4-W5	s050	0.958503	DN
PD	W8-W9	s050	0.974092	DN
PD	W8-W9	s050	0.970094	DN
PD	W8-W9	s050	0.913031	DN
PD	W8-W9	s050	1.00573	DN
PD	W8-W9	s050	0.975436	DN
PD	W8-W9	s050	0.928242	FN
PD	W8-W9	s050	0.943157	FN
PD	W8-W9	s050	1.00817	DN
PD	W8-W9	s050	0.994168	DN
PD	W8-W9	s050	1.02325	DN
PD	W4-W5	s050	1.05789	DN
PD	W4-W5	s050	1.01665	DN
PD	W4-W5	s050	0.930697	DN
PD	W4-W5	s050	0.942593	DN
PD	W4-W5	s050	0.753204	DN
PD	W4-W5	s050	0.968175	FN
PD	W4-W5	s050	0.972106	DN
PD	W6-W7	s050	0.953271	DN
PD	W6-W7	s050	0.945565	FN
PD	W6-W7	s050	0.946914	DN
PD	W6-W7	s050	0.997222	FN
PD	W6-W7	s050	0.960578	DN
PD	W6-W7	s050	0.972394	DN
PD	W6-W7	s050	0.970118	FN
PD	W6-W7	s050	1.03436	DN
PD	W6-W7	s050	0.969133	DN
PD	W6-W7	s050	0.961804	DN
PD	W6-W7	s050	0.997366	FN
PD	W6-W7	s050	0.966058	FN
PD	W6-W7	s050	1.01386	DN
PD	W8-W9	s051	0.983194	DN
PD	W8-W9	s051	0.951019	DN
PD	W8-W9	s051	0.954322	DN
PD	W8-W9	s051	0.961991	DN
PD	W8-W9	s051	0.939546	IN
PD	W8-W9	s051	0.975199	DN
PD	W8-W9	s051	0.927474	DN
PD	W8-W9	s051	0.955751	IN
PD	W4-W5	s051	1.00068	DN
PD	W4-W5	s051	1.14514	IN
PD	W4-W5	s051	1.00124	DN
PD	W4-W5	s051	0.95363	DN
PD	W4-W5	s051	0.995471	DN
PD	W4-W5	s051	0.954184	IN
PD	W4-W5	s051	0.929508	DN
PD	W4-W5	s051	0.988719	DN
PD	W8-W9	s051	0.947121	DN
PD	W8-W9	s051	0.961506	DN
PD	W8-W9	s051	0.971598	DN
PD	W8-W9	s051	0.960846	DN
PD	W8-W9	s051	0.978276	DN
PD	W8-W9	s051	0.916096	DN
PD	W8-W9	s051	0.874881	DN
PD	W8-W9	s051	0.928061	IN
PD	W4-W5	s051	0.966634	DN
PD	W4-W5	s051	0.956729	DN
PD	W4-W5	s051	0.971477	DN
PD	W4-W5	s051	1.01279	DN
PD	W4-W5	s051	0.956816	DN
PD	W4-W5	s051	0.954026	IN
PD	W4-W5	s051	0.962675	DN
PD	W4-W5	s051	0.957665	DN
PD	W4-W5	s051	0.934705	IN
PD	W6-W7	s051	0.996117	DN
PD	W6-W7	s051	0.90818	DN
PD	W6-W7	s051	0.946292	DN
PD	W6-W7	s051	1.00648	DN
PD	W6-W7	s051	0.943753	DN
PD	W6-W7	s051	0.971697	DN
PD	W6-W7	s051	0.996453	DN
PD	W6-W7	s051	0.963394	IN
PD	W6-W7	s051	0.999836	DN
PD	W6-W7	s051	0.9789	DN
PD	W6-W7	s051	0.966391	DN
PD	W6-W7	s051	0.956313	DN
PD	W6-W7	s051	0.985056	DN
PD	W6-W7	s051	0.908225	IN
PD	W8-W9	s052	0.964499	FN
PD	W8-W9	s052	0.955664	DN
PD	W8-W9	s052	0.960797	FN
PD	W8-W9	s052	0.917313	FN
PD	W8-W9	s052	0.913518	FN
PD	W4-W5	s052	0.977398	FN
PD	W4-W5	s052	0.970425	FN
PD	W4-W5	s052	0.979305	DN
PD	W4-W5	s052	0.985678	FN
PD	W4-W5	s052	0.969087	DN
PD	W4-W5	s052	0.972847	FN
PD	W4-W5	s052	0.971949	DN
PD	W4-W5	s052	0.969293	FN
PD	W4-W5	s052	0.960321	FN
PD	W4-W5	s052	0.949788	FN
PD	W4-W5	s052	0.958646	FN
PD	W4-W5	s052	0.967768	FN
PD	W4-W5	s052	0.96938	FN
PD	W4-W5	s052	0.931011	DN
PD	W4-W5	s052	0.953133	FN
PD	W4-W5	s052	0.95221	FN
PD	W6-W7	s052	0.968805	FN
PD	W6-W7	s052	0.884571	DN
PD	W6-W7	s052	0.981346	FN
PD	W6-W7	s052	0.981071	FN
PD	W6-W7	s052	0.981763	FN
PD	W6-W7	s052	0.979958	DN
PD	W6-W7	s052	0.959139	FN
PD	W6-W7	s052	0.966538	FN
PD	W6-W7	s052	0.958303	FN
PD	W6-W7	s052	0.920521	FN
PD	W6-W7	s052	0.839741	DN
PD	W6-W7	s052	0.892679	FN
PD	W6-W7	s052	0.942283	FN
PD	W6-W7	s052	0.909342	FN
PD	W6-W7	s052	0.887024	FN
PD	W6-W7	s052	0.899817	DN
PD	W6-W7	s052	0.9118	FN
PD	W6-W7	s052	0.88915	FN
PD	W6-W7	s052	0.925673	FN

## Sheet: Figure3c,d, Supp10d
Condition	Phase	Rate	Region
PD	W8	0.523464	PF
PD	W8	1.14226	M1
PD	W8	1.80453	M1
PD	W8	1.0302	M1
PD	W8	0.036793	PF
PD	W8	0.0200689	PF
PD	W8	1.82627	M1
PD	W8	1.92996	M1
PD	W8	1.36803	M1
PD	W8	2.5521	M1
PD	W8	2.45844	M1
PD	W8	2.18417	M1
PD	W8	0.640532	M1
PD	W8	1.46336	M1
PD	W8	0.165568	PF
PD	W8	0.142155	PF
PD	W8	0.351206	PF
PD	W8	0.366257	PF
PD	W8	0.157206	PF
PD	W8	0.459912	PF
PD	W8	0.63217	PF
PD	W8	0.329464	PF
PD	W8	0.299361	PF
PD	W8	0.137138	VAL
PD	W8	0.199017	VAL
PD	W8	0.309396	VAL
PD	W8	0.264241	VAL
PD	W8	0.162224	VAL
PD	W8	0.463257	VAL
PD	W8	0.123758	VAL
PD	W8	0.224103	VAL
PD	W8	0.479981	VAL
PD	W8	0.250861	VAL
PD	W8	0.322775	VAL
PD	W8	0.302706	VAL
PD	W8	0.576981	VAL
PD	W8	0.284309	VAL
PD	W8	0.341171	VAL
PD	W8	0.454895	VAL
PD	W8	0.408068	VAL
PD	W8	0.339499	VAL
PD	W8	0.296016	VAL
PD	W8	0.454895	PF
PD	W8	0.486671	PF
PD	W8	0.491688	PF
PD	W8	0.183965	VAL
PD	W8	0.255879	VAL
PD	W8	0.339499	VAL
PD	W8	0.622136	VAL
PD	W8	0.498378	VAL
PD	W8	0.232465	PF
PD	W8	1.58377	M1
PD	W8	1.3095	M1
PD	W8	1.41151	M1
PD	W8	1.83463	M1
PD	W8	0.655584	M1
PD	W4-W5	0.511277	M1
PD	W4-W5	0.77441	M1
PD	W4-W5	0.634517	M1
PD	W4-W5	0.694471	M1
PD	W4-W5	0.547916	M1
PD	W4-W5	0.952608	M1
PD	W4-W5	0.381376	M1
PD	W4-W5	0.0999239	PF
PD	W4-W5	0.0799391	PF
PD	W4-W5	0.479635	PF
PD	W4-W5	0.567901	PF
PD	W4-W5	0.717787	M1
PD	W4-W5	1.71203	M1
PD	W4-W5	0.781072	M1
PD	W4-W5	0.393034	PF
PD	W4-W5	0.219833	PF
PD	W4-W5	0.359726	PF
PD	W4-W5	0.472973	PF
PD	W4-W5	0.369718	PF
PD	W4-W5	0.359726	VAL
PD	W4-W5	0.216502	VAL
PD	W4-W5	0.219833	VAL
PD	W4-W5	0.826038	VAL
PD	W4-W5	0.371384	VAL
PD	W4-W5	0.18819	VAL
PD	W4-W5	0.278121	VAL
PD	W4-W5	0.241483	VAL
PD	W4-W5	0.514608	VAL
PD	W4-W5	0.294775	VAL
PD	W4-W5	0.349734	VAL
PD	W4-W5	0.56457	VAL
PD	W4-W5	1.60045	VAL
PD	W4-W5	0.960935	VAL
PD	W4-W5	0.323087	VAL
PD	W4-W5	0.364722	VAL
PD	W4-W5	0.571232	PF
PD	W4-W5	0.944281	PF
PD	W4-W5	0.652836	PF
PD	W4-W5	0.183194	VAL
PD	W4-W5	0.168205	VAL
PD	W4-W5	0.338076	VAL
PD	W4-W5	0.124905	VAL
PD	W4-W5	0.403026	PF
PD	W4-W5	0.259802	PF
PD	W4-W5	1.70703	PF
PD	W4-W5	0.238152	M1
PD	W4-W5	0.567901	M1
PD	W4-W5	0.707794	M1
PD	W4-W5	0.602707	M1
PD	W4-W5	1.23372	M1
PD	W4-W5	1.2204	M1
PD	W4-W5	1.05057	M1
PD	W4-W5	0.804164	M1
PD	W4-W5	0.494486	M1
PD	W4-W5	2.17108	M1
PD	W4-W5	0.371281	PF
PD	W4-W5	0.271384	PF
PD	W4-W5	0.347971	M1
PD	W4-W5	0.123205	PF
PD	W4-W5	0.332987	PF
PD	W4-W5	0.432883	PF
PD	W4-W5	0.466182	VAL
PD	W4-W5	0.146514	VAL
PD	W4-W5	0.239751	VAL
PD	W4-W5	0.123205	VAL
PD	W4-W5	0.629345	VAL
PD	W4-W5	0.606036	VAL
PD	W4-W5	0.496151	VAL
PD	W4-W5	0.362956	VAL
PD	W4-W5	0.462852	VAL
PD	W4-W5	0.567743	VAL
PD	W4-W5	0.905725	PF
PD	W4-W5	0.636005	PF
PD	W4-W5	0.52279	PF
PD	W4-W5	0.609366	VAL
PD	W4-W5	0.116545	PF
PD	W4-W5	0.0566078	PF
PD	W4-W5	0.226431	PF
PD	W4-W5	1.63663	M1
PD	W4-W5	1.13715	M1
PD	W4-W5	1.11884	M1
PD	W2-W3	0.0449532	M1
PD	W2-W3	0.139855	M1
PD	W2-W3	0.169823	M1
PD	W2-W3	0.0566078	M1
PD	W2-W3	1.0256	PF
PD	W2-W3	0.399584	PF
PD	W2-W3	0.334652	PF
PD	W2-W3	0.799169	PF
PD	W2-W3	0.972322	PF
PD	W2-W3	0.436213	M1
PD	W2-W3	0.517795	M1
PD	W2-W3	0.576068	PF
PD	W2-W3	0.404579	PF
PD	W2-W3	1.13382	PF
PD	W2-W3	0.472842	PF
PD	W2-W3	0.38793	M1
PD	W2-W3	0.326327	M1
PD	W2-W3	0.143184	M1
PD	W2-W3	0.424558	M1
PD	W2-W3	1.92966	PF
PD	W2-W3	0.89407	PF
PD	W2-W3	2.33757	PF
PD	W2-W3	0.8974	PF
PD	W2-W3	1.15879	VAL
PD	W2-W3	1.20541	VAL
PD	W2-W3	1.34693	VAL
PD	W2-W3	2.32924	VAL
PD	W2-W3	0.396255	VAL
PD	W2-W3	0.589387	VAL
PD	W2-W3	1.4102	VAL
PD	W2-W3	1.7948	VAL
PD	W2-W3	1.79979	VAL
PD	W2-W3	1.24371	VAL
PD	W2-W3	0.735901	VAL
PD	W2-W3	1.2204	VAL
PD	W2-W3	0.367951	VAL
PD	W2-W3	1.37357	VAL
PD	W2-W3	1.31696	VAL
PD	W2-W3	0.191468	VAL
PD	W2-W3	0.467847	PF
PD	W2-W3	0.484496	PF
PD	W2-W3	0.311343	PF
PD	W2-W3	0.559418	PF
PD	W2-W3	0.777525	VAL
PD	W2-W3	1.08221	VAL
PD	W2-W3	1.48845	VAL
PD	W2-W3	0.426223	PF
PD	W2-W3	1.19875	PF
PD	W2-W3	0.790844	PF
PD	W2-W3	0.551094	PF
PD	W2-W3	0.434548	M1
PD	W2-W3	0.342977	M1
PD	W2-W3	0.627681	M1
PD	W2-W3	0.337982	M1
PD	W6-W7	1.21588	M1
PD	W6-W7	1.32067	M1
PD	W6-W7	1.05121	M1
PD	W6-W7	1.15766	M1
PD	W6-W7	0.497329	M1
PD	W6-W7	0.585484	M1
PD	W6-W7	1.17596	M1
PD	W6-W7	0.966381	M1
PD	W6-W7	1.18427	M1
PD	W6-W7	0.836643	M1
PD	W6-W7	0.530595	PF
PD	W6-W7	0.103125	PF
PD	W6-W7	0.39753	PF
PD	W6-W7	1.36391	M1
PD	W6-W7	2.0309	M1
PD	W6-W7	0.944758	M1
PD	W6-W7	0.65368	PF
PD	W6-W7	0.690272	PF
PD	W6-W7	0.703579	PF
PD	W6-W7	0.256149	PF
PD	W6-W7	0.299395	VAL
PD	W6-W7	0.440776	VAL
PD	W6-W7	0.166331	VAL
PD	W6-W7	0.911492	VAL
PD	W6-W7	0.452419	VAL
PD	W6-W7	0.149698	VAL
PD	W6-W7	0.612097	VAL
PD	W6-W7	0.382561	VAL
PD	W6-W7	0.552218	VAL
PD	W6-W7	0.479032	VAL
PD	W6-W7	0.59879	VAL
PD	W6-W7	0.498992	VAL
PD	W6-W7	0.60378	VAL
PD	W6-W7	0.359274	VAL
PD	W6-W7	0.507309	VAL
PD	W6-W7	0.256149	VAL
PD	W6-W7	0.503982	VAL
PD	W6-W7	0.444103	VAL
PD	W6-W7	0.340978	VAL
PD	W6-W7	0.632057	PF
PD	W6-W7	0.683619	PF
PD	W6-W7	0.445766	PF
PD	W6-W7	0.480696	VAL
PD	W6-W7	0.841633	VAL
PD	W6-W7	0.465726	VAL
PD	W6-W7	0.307712	VAL
PD	W6-W7	0.550555	VAL
PD	W6-W7	0.725202	PF
PD	W6-W7	0.304385	PF
PD	W6-W7	0.738508	M1
PD	W6-W7	0.926462	M1
PD	W6-W7	1.40549	M1
PD	W6-W7	0.311386	PF
PD	W6-W7	0.462917	PF
PD	W6-W7	0.742665	M1
PD	W6-W7	1.13897	M1
PD	W6-W7	1.03573	M1
PD	W6-W7	0.2964	PF
PD	W6-W7	0.0116562	PF
PD	W6-W7	0.049955	PF
PD	W6-W7	0.542845	PF
PD	W6-W7	1.22723	M1
PD	W6-W7	2.88407	M1
PD	W6-W7	0.238119	PF
PD	W6-W7	0.554501	PF
PD	W6-W7	0.0815932	PF
PD	W6-W7	0.266427	PF
PD	W6-W7	0.424618	PF
PD	W6-W7	0.401305	VAL
PD	W6-W7	0.845905	VAL
PD	W6-W7	0.912512	VAL
PD	W6-W7	0.554501	VAL
PD	W6-W7	0.363007	VAL
PD	W6-W7	1.17228	VAL
PD	W6-W7	0.382989	VAL
PD	W6-W7	0.409631	VAL
PD	W6-W7	0.471243	VAL
PD	W6-W7	0.497885	VAL
PD	W6-W7	0.104906	VAL
PD	W6-W7	0.502881	VAL
PD	W6-W7	0.682719	VAL
PD	W6-W7	0.581144	VAL
PD	W6-W7	0.276418	VAL
PD	W6-W7	1.05905	VAL
PD	W6-W7	0.449595	VAL
PD	W6-W7	0.409631	VAL
PD	W6-W7	0.567822	VAL
PD	W6-W7	0.319712	VAL
PD	W6-W7	0.349685	PF
PD	W6-W7	0.719353	PF
PD	W6-W7	0.830919	VAL
PD	W6-W7	0.1482	VAL
PD	W6-W7	0.707696	VAL
PD	W6-W7	0.567822	VAL
PD	W6-W7	0.354681	PF
PD	W6-W7	0.1482	PF
PD	W6-W7	1.487	M1
PD	W6-W7	1.05239	M1
PD	W6-W7	2.34955	M1
PD	W6-W7	1.21557	M1
PD	W2-W3	0.445829	M1
PD	W2-W3	0.514034	M1
PD	W2-W3	0.392595	M1
PD	W2-W3	0.27282	M1
PD	W2-W3	0.479099	M1
PD	W2-W3	0.725303	M1
PD	W2-W3	0.524015	M1
PD	W2-W3	0.083177	M1
PD	W2-W3	0.384278	M1
PD	W2-W3	0.470782	M1
PD	W2-W3	1.57204	PF
PD	W2-W3	0.80848	M1
PD	W2-W3	0.538987	M1
PD	W2-W3	0.316072	M1
PD	W2-W3	0.209606	PF
PD	W2-W3	1.67685	VAL
PD	W2-W3	0.705341	VAL
PD	W2-W3	0.750256	VAL
PD	W2-W3	0.921601	VAL
PD	W2-W3	4.77768	VAL
PD	W2-W3	2.66499	VAL
PD	W2-W3	2.89789	VAL
PD	W2-W3	1.78498	VAL
PD	W2-W3	1.07132	VAL
PD	W2-W3	1.68683	VAL
PD	W2-W3	0.885003	VAL
PD	W2-W3	0.224578	VAL
PD	W2-W3	0.886666	VAL
PD	W2-W3	0.80848	VAL
PD	W2-W3	0.211269	VAL
PD	W2-W3	0.850069	VAL
PD	W2-W3	1.41068	VAL
PD	W2-W3	1.69515	VAL
PD	W2-W3	1.27926	VAL
PD	W2-W3	1.19775	VAL
PD	W2-W3	3.44353	PF
PD	W2-W3	2.30067	PF
PD	W2-W3	3.27052	PF
PD	W2-W3	0.876685	PF
PD	W2-W3	0.326054	VAL
PD	W2-W3	3.09917	VAL
PD	W2-W3	2.11602	VAL
PD	W2-W3	1.11291	PF
PD	W2-W3	1.33249	PF
PD	W2-W3	1.1545	PF
PD	W2-W3	0.598874	M1
PD	W2-W3	0.735284	M1
PD	W2-W3	0.550631	M1
PD	W2-W3	0.241213	M1
PD	W8	0.856514	PF
PD	W8	0.481789	PF
PD	W8	0.468406	PF
PD	W8	1.36674	M1
PD	W8	0.801309	PF
PD	W8	0.352977	PF
PD	W8	0.31952	PF
PD	W8	0.520265	PF
PD	W8	1.44704	M1
PD	W8	2.23497	M1
PD	W8	1.43198	M1
PD	W8	0.488481	PF
PD	W8	0.744431	PF
PD	W8	0.448331	PF
PD	W8	0.409855	PF
PD	W8	1.32325	VAL
PD	W8	1.84017	VAL
PD	W8	1.94388	VAL
PD	W8	2.10615	VAL
PD	W8	1.3567	VAL
PD	W8	0.789599	VAL
PD	W8	1.27473	VAL
PD	W8	0.813019	VAL
PD	W8	0.776216	VAL
PD	W8	0.419893	VAL
PD	W8	2.81378	VAL
PD	W8	1.69463	VAL
PD	W8	0.811346	VAL
PD	W8	0.893317	VAL
PD	W8	0.644058	PF
PD	W8	0.65075	PF
PD	W8	0.431603	PF
PD	W8	0.635694	VAL
PD	W8	1.20949	VAL
PD	W8	0.680862	VAL
PD	W8	0.699263	M1
PD	W8	1.44704	M1
PD	W8	1.57585	M1
PD	W4-W5	0.123297	PF
PD	W4-W5	0.283751	PF
PD	W4-W5	0.481364	PF
PD	W4-W5	0.325976	PF
PD	W4-W5	0.491498	M1
PD	W4-W5	0.650263	M1
PD	W4-W5	0.47123	PF
PD	W4-W5	0.662086	PF
PD	W4-W5	0.803962	PF
PD	W4-W5	0.854632	M1
PD	W4-W5	0.221258	PF
PD	W4-W5	0.508388	PF
PD	W4-W5	0.560746	PF
PD	W4-W5	0.814096	PF
PD	W4-W5	0.803962	PF
PD	W4-W5	0.711067	M1
PD	W4-W5	0.699244	M1
PD	W4-W5	0.0506699	PF
PD	W4-W5	0.0928947	PF
PD	W4-W5	0.143565	PF
PD	W4-W5	0.565813	VAL
PD	W4-W5	0.692488	VAL
PD	W4-W5	0.714445	VAL
PD	W4-W5	0.908679	VAL
PD	W4-W5	0.511766	VAL
PD	W4-W5	0.758359	VAL
PD	W4-W5	0.758359	VAL
PD	W4-W5	1.19581	VAL
PD	W4-W5	0.788761	VAL
PD	W4-W5	0.79045	VAL
PD	W4-W5	0.859699	VAL
PD	W4-W5	0.560746	PF
PD	W4-W5	0.395225	PF
PD	W4-W5	0.121608	PF
PD	W4-W5	0.535411	VAL
PD	W4-W5	0.614794	M1
PD	W4-W5	0.341177	M1
PD	W4-W5	0.626617	M1
PD	W4-W5	1.04718	M1
PD	W4-W5	0.0765228	PF
PD	W4-W5	0.139737	PF
PD	W4-W5	0.475772	PF
PD	W4-W5	0.748593	M1
PD	W4-W5	1.07132	M1
PD	W4-W5	0.246204	M1
PD	W4-W5	0.51237	M1
PD	W4-W5	0.00665416	PF
PD	W4-W5	0.061551	PF
PD	W4-W5	0.0715322	PF
PD	W4-W5	0.0482426	PF
PD	W4-W5	0.0698686	PF
PD	W4-W5	0.382614	M1
PD	W4-W5	0.793508	M1
PD	W4-W5	0.840087	M1
PD	W4-W5	0.0598874	PF
PD	W4-W5	0.449156	PF
PD	W4-W5	0.875022	M1
PD	W4-W5	0.806817	M1
PD	W4-W5	0.0731957	PF
PD	W4-W5	0.0382614	PF
PD	W4-W5	0.086504	PF
PD	W4-W5	0.0582239	PF
PD	W4-W5	0.111457	VAL
PD	W4-W5	0.231232	VAL
PD	W4-W5	1.06966	VAL
PD	W4-W5	0.695359	VAL
PD	W4-W5	0.118111	VAL
PD	W4-W5	0.454146	VAL
PD	W4-W5	0.224578	VAL
PD	W4-W5	1.55042	VAL
PD	W4-W5	0.0499062	VAL
PD	W4-W5	0.472445	VAL
PD	W4-W5	0.311082	PF
PD	W4-W5	0.306091	PF
PD	W4-W5	0.109794	VAL
PD	W4-W5	0.349343	VAL
PD	W4-W5	0.929918	VAL
PD	W4-W5	0.678724	VAL
PD	W4-W5	0.775209	M1
PD	W4-W5	0.760237	M1
PD	W4-W5	1.34747	M1
PD	W2-W3	1.57204	PF
PD	W2-W3	0.986479	PF
PD	W2-W3	0.385941	M1
PD	W2-W3	0.54065	M1
PD	W2-W3	0.306091	M1
PD	W2-W3	0.10813	M1
PD	W2-W3	1.23934	PF
PD	W2-W3	1.31087	PF
PD	W2-W3	0.287792	M1
PD	W2-W3	0.3194	M1
PD	W2-W3	0.168017	M1
PD	W2-W3	0.370969	M1
PD	W2-W3	0.37596	M1
PD	W2-W3	0.321063	PF
PD	W2-W3	0.963189	PF
PD	W2-W3	0.788518	PF
PD	W2-W3	0.40424	M1
PD	W2-W3	0.357661	M1
PD	W2-W3	0.542314	M1
PD	W2-W3	0.212933	M1
PD	W2-W3	0.119775	M1
PD	W2-W3	1.19276	PF
PD	W2-W3	1.32584	PF
PD	W2-W3	0.194634	PF
PD	W2-W3	1.55042	PF
PD	W2-W3	0.181326	VAL
PD	W2-W3	0.201288	VAL
PD	W2-W3	0.499062	VAL
PD	W2-W3	0.365979	VAL
PD	W2-W3	0.667079	VAL
PD	W2-W3	0.477436	VAL
PD	W2-W3	0.206279	VAL
PD	W2-W3	0.219587	VAL
PD	W2-W3	0.181326	VAL
PD	W2-W3	0.908292	VAL
PD	W2-W3	0.625491	VAL
PD	W2-W3	0.469118	VAL
PD	W2-W3	0.482426	VAL
PD	W2-W3	0.24454	VAL
PD	W2-W3	0.976498	VAL
PD	W2-W3	0.291119	VAL
PD	W2-W3	0.181326	VAL
PD	W2-W3	0.224578	VAL
PD	W2-W3	0.302764	VAL
PD	W2-W3	0.474109	VAL
PD	W2-W3	2.42544	PF
PD	W2-W3	1.65356	PF
PD	W2-W3	1.42898	PF
PD	W2-W3	0.304428	VAL
PD	W2-W3	0.289456	VAL
PD	W2-W3	0.806817	VAL
PD	W2-W3	0.387605	VAL
PD	W2-W3	0.249531	M1
PD	W2-W3	0.417548	M1
PD	W2-W3	0.377623	M1
PD	W2-W3	0.37596	M1
PD	W6-W7	0.423189	PF
PD	W6-W7	0.219925	PF
PD	W6-W7	0.231588	PF
PD	W6-W7	0.244916	PF
PD	W6-W7	1.0863	M1
PD	W6-W7	1.82271	M1
PD	W6-W7	0.933015	PF
PD	W6-W7	0.191601	PF
PD	W6-W7	0.559809	PF
PD	W6-W7	1.09962	M1
PD	W6-W7	0.676436	M1
PD	W6-W7	1.06297	M1
PD	W6-W7	0.00666439	PF
PD	W6-W7	0.00666439	PF
PD	W6-W7	0	PF
PD	W6-W7	0.0383202	PF
PD	W6-W7	0.264909	PF
PD	W6-W7	0.0899693	PF
PD	W6-W7	0.0933015	PF
PD	W6-W7	0.0816388	PF
PD	W6-W7	0.5848	VAL
PD	W6-W7	0.536483	VAL
PD	W6-W7	0.729751	VAL
PD	W6-W7	1.01465	VAL
PD	W6-W7	0.911355	VAL
PD	W6-W7	0.901359	VAL
PD	W6-W7	0.863038	VAL
PD	W6-W7	1.33288	VAL
PD	W6-W7	1.13628	VAL
PD	W6-W7	1.90768	VAL
PD	W6-W7	1.16294	VAL
PD	W6-W7	0.88803	VAL
PD	W6-W7	0.474838	VAL
PD	W6-W7	0.57647	VAL
PD	W6-W7	1.03298	VAL
PD	W6-W7	0.456511	PF
PD	W6-W7	0.543148	PF
PD	W6-W7	0.483168	PF
PD	W6-W7	0.461509	VAL
PD	W6-W7	0.221591	VAL
PD	W6-W7	0.298231	VAL
PD	W6-W7	0.198266	VAL
PD	W6-W7	1.02965	PF
PD	W6-W7	0.384869	PF
PD	W6-W7	0.296565	PF
PD	W6-W7	1.18793	M1
PD	W6-W7	0.898027	M1
PD	W6-W7	1.71441	M1
PD	W6-W7	0.0804788	PF
PD	W6-W7	0.318562	PF
PD	W6-W7	0.548262	PF
PD	W6-W7	0.303472	PF
PD	W6-W7	0.279999	PF
PD	W6-W7	1.20886	M1
PD	W6-W7	0.399041	PF
PD	W6-W7	0.378921	PF
PD	W6-W7	0.266586	PF
PD	W6-W7	0.176047	PF
PD	W6-W7	0.415807	M1
PD	W6-W7	0.110658	M1
PD	W6-W7	0.420837	M1
PD	W6-W7	0.533172	M1
PD	W6-W7	0.430897	PF
PD	W6-W7	0.212934	PF
PD	W6-W7	0.313532	PF
PD	W6-W7	0.186107	PF
PD	W6-W7	0.276646	PF
PD	W6-W7	0.137485	PF
PD	W6-W7	0.212934	PF
PD	W6-W7	0.23473	PF
PD	W6-W7	0.301796	PF
PD	W6-W7	0.206227	PF
PD	W6-W7	0.43425	VAL
PD	W6-W7	1.49054	VAL
PD	W6-W7	2.33389	VAL
PD	W6-W7	0.623711	VAL
PD	W6-W7	1.10826	VAL
PD	W6-W7	1.17365	VAL
PD	W6-W7	1.0982	VAL
PD	W6-W7	0.45437	VAL
PD	W6-W7	0.945626	VAL
PD	W6-W7	0.843351	VAL
PD	W6-W7	0.511376	VAL
PD	W6-W7	0.982513	VAL
PD	W6-W7	1.07137	VAL
PD	W6-W7	0.575088	VAL
PD	W6-W7	0.539879	VAL
PD	W6-W7	0.320239	VAL
PD	W6-W7	0.0888621	PF
PD	W6-W7	0.167664	PF
PD	W6-W7	0.23976	PF
PD	W6-W7	0.22467	VAL
PD	W6-W7	0.798082	VAL
PD	W6-W7	1.05125	VAL
PD	W6-W7	0.353772	PF
PD	W6-W7	0.181077	PF
PD	W6-W7	0.856764	M1
PD	W2-W3	2.05843	PF
PD	W2-W3	0.559574	M1
PD	W2-W3	1.11249	PF
PD	W2-W3	0.974258	PF
PD	W2-W3	0.995908	PF
PD	W2-W3	0.66949	PF
PD	W2-W3	0.246479	M1
PD	W2-W3	0.646174	M1
PD	W2-W3	0.413019	M1
PD	W2-W3	0.834364	M1
PD	W2-W3	1.14912	PF
PD	W2-W3	0.759422	M1
PD	W2-W3	0.233156	M1
PD	W2-W3	0.181528	M1
PD	W2-W3	0.81438	PF
PD	W2-W3	0.776076	VAL
PD	W2-W3	0.164874	VAL
PD	W2-W3	0.136563	VAL
PD	W2-W3	0.169871	VAL
PD	W2-W3	0.173201	VAL
PD	W2-W3	0.243148	VAL
PD	W2-W3	0.581224	VAL
PD	W2-W3	0.764418	VAL
PD	W2-W3	0.246479	VAL
PD	W2-W3	1.21741	PF
PD	W2-W3	1.46055	PF
PD	W2-W3	0.794395	VAL
PD	W2-W3	0.156547	VAL
PD	W2-W3	0.319756	VAL
PD	W2-W3	0.256471	M1
PD_PREV	W4-W5	1.05723	PF
PD_PREV	W4-W5	0.451197	PF
PD_PREV	W4-W5	0.63434	M1
PD_PREV	W4-W5	0.660979	M1
PD_PREV	W4-W5	0.659314	PF
PD_PREV	W4-W5	0.52612	M1
PD_PREV	W4-W5	1.16545	PF
PD_PREV	W4-W5	0.218107	PF
PD_PREV	W4-W5	0.576068	M1
PD_PREV	W4-W5	0.874091	M1
PD_PREV	W4-W5	0.794174	PF
PD_PREV	W4-W5	0.601042	VAL
PD_PREV	W4-W5	0.606036	VAL
PD_PREV	W4-W5	0.680958	VAL
PD_PREV	W4-W5	0.606036	VAL
PD_PREV	W4-W5	1.1871	VAL
PD_PREV	W4-W5	0.984556	PF
PD_PREV	W4-W5	1.07421	PF
PD_PREV	W4-W5	1.2502	M1
PD_PREV	W4-W5	0.972934	M1
PD_PREV	W4-W5	1.12568	M1
PD_PREV	W4-W5	1.49759	PF
PD_PREV	W4-W5	1.61049	M1
PD_PREV	W4-W5	0.426696	M1
PD_PREV	W4-W5	1.06093	M1
PD_PREV	W4-W5	1.31828	PF
PD_PREV	W4-W5	1.72339	PF
PD_PREV	W4-W5	0.881618	PF
PD_PREV	W4-W5	1.37805	VAL
PD_PREV	W4-W5	0.84177	VAL
PD_PREV	W4-W5	1.53079	VAL
PD_PREV	W4-W5	1.4428	VAL
PD_PREV	W2-W3	1.54731	PF
PD_PREV	W2-W3	0.687138	PF
PD_PREV	W2-W3	0.351056	M1
PD_PREV	W2-W3	0.219618	M1
PD_PREV	W2-W3	0.279514	M1
PD_PREV	W2-W3	0.221282	M1
PD_PREV	W2-W3	0.262876	M1
PD_PREV	W2-W3	1.27279	PF
PD_PREV	W2-W3	2.04977	PF
PD_PREV	W2-W3	1.40921	PF
PD_PREV	W2-W3	0.981625	M1
PD_PREV	W2-W3	0.372685	M1
PD_PREV	W2-W3	0.2296	M1
PD_PREV	W2-W3	0.424262	M1
PD_PREV	W2-W3	1.46079	PF
PD_PREV	W2-W3	1.59389	PF
PD_PREV	W2-W3	0.377676	VAL
PD_PREV	W2-W3	0.346065	VAL
PD_PREV	W2-W3	0.762007	VAL
PD_PREV	W2-W3	0.823567	VAL
PD_PREV	W2-W3	0.412615	VAL
PD_PREV	W2-W3	0.0815248	VAL
PD_PREV	W2-W3	0.490813	VAL
PD_PREV	W2-W3	0.196325	VAL
PD_PREV	W2-W3	0.349392	VAL
PD_PREV	W2-W3	0.342737	VAL
PD_PREV	W2-W3	3.16283	PF
PD_PREV	W2-W3	0.48083	M1
PD_PREV	W2-W3	0.470847	M1
PD_PREV	W6-W7	1.46199	PF
PD_PREV	W6-W7	1.90375	PF
PD_PREV	W6-W7	1.30195	PF
PD_PREV	W6-W7	0.523448	M1
PD_PREV	W6-W7	0.495108	M1
PD_PREV	W6-W7	0.500109	M1
PD_PREV	W6-W7	1.26694	PF
PD_PREV	W6-W7	0.513445	M1
PD_PREV	W6-W7	0.916867	M1
PD_PREV	W6-W7	0.538451	M1
PD_PREV	W6-W7	0.633472	M1
PD_PREV	W6-W7	1.34529	PF
PD_PREV	W6-W7	1.01856	PF
PD_PREV	W6-W7	2.85229	PF
PD_PREV	W6-W7	1.00022	PF
PD_PREV	W6-W7	0.935204	VAL
PD_PREV	W6-W7	0.85352	VAL
PD_PREV	W6-W7	1.0619	VAL
PD_PREV	W6-W7	0.843518	VAL
PD_PREV	W6-W7	1.41031	VAL
PD_PREV	W6-W7	1.98378	PF
PD_PREV	W6-W7	0.932178	PF
PD_PREV	W6-W7	1.07151	M1
PD_PREV	W6-W7	0.897346	M1
PD_PREV	W6-W7	0.431257	M1
PD_PREV	W6-W7	0.701622	M1
PD_PREV	W6-W7	0.694987	M1
PD_PREV	W6-W7	0.504239	PF
PD_PREV	W6-W7	1.16108	PF
PD_PREV	W6-W7	1.28382	PF
PD_PREV	W6-W7	0.383155	PF
PD_PREV	W6-W7	0.340029	PF
PD_PREV	W6-W7	0.547364	VAL
PD_PREV	W6-W7	0.449502	VAL
PD_PREV	W6-W7	0.834316	VAL
PD_PREV	W6-W7	0.912274	VAL
PD_PREV	W6-W7	0.754699	VAL
PD_PREV	W2-W3	4.67847	PF
PD_PREV	W2-W3	0.8974	PF
PD_PREV	W2-W3	2.09116	PF
PD_PREV	W2-W3	1.14381	PF
PD_PREV	W2-W3	1.28366	PF
PD_PREV	W2-W3	2.24433	PF
PD_PREV	W2-W3	0.564413	M1
PD_PREV	W2-W3	0.819148	M1
PD_PREV	W2-W3	0.557753	M1
PD_PREV	W2-W3	0.336317	M1
PD_PREV	W2-W3	0.64766	M1
PD_PREV	W2-W3	0.714257	M1
PD_PREV	W2-W3	0.807494	M1
PD_PREV	W2-W3	0.183143	PF
PD_PREV	W2-W3	1.15879	PF
PD_PREV	W2-W3	0.39459	M1
PD_PREV	W2-W3	0.342977	M1
PD_PREV	W2-W3	0.12154	M1
PD_PREV	W2-W3	0.364621	M1
PD_PREV	W2-W3	1.83642	PF
PD_PREV	W2-W3	1.64995	PF
PD_PREV	W2-W3	0.536109	PF
PD_PREV	W2-W3	0.905725	PF
PD_PREV	W2-W3	0.38127	VAL
PD_PREV	W2-W3	0.617691	VAL
PD_PREV	W2-W3	0.469512	VAL
PD_PREV	W2-W3	0.116545	VAL
PD_PREV	W2-W3	0.223101	VAL
PD_PREV	W2-W3	0.264725	VAL
PD_PREV	W2-W3	0.427888	VAL
PD_PREV	W2-W3	0.354631	VAL
PD_PREV	W2-W3	0.291364	VAL
PD_PREV	W2-W3	0.997296	VAL
PD_PREV	W2-W3	0.680958	VAL
PD_PREV	W2-W3	0.947348	PF
PD_PREV	W2-W3	2.13112	PF
PD_PREV	W2-W3	0.529449	M1
PD_PREV	W2-W3	0.38127	M1
PD_PREV	W2-W3	0.561083	M1
PD_PREV	W2-W3	0.216442	M1
PD_PREV	W8	1.65075	M1
PD_PREV	W8	1.86044	M1
PD_PREV	W8	1.88561	M1
PD_PREV	W8	1.50312	PF
PD_PREV	W8	2.05169	PF
PD_PREV	W8	1.11392	VAL
PD_PREV	W8	1.53667	VAL
PD_PREV	W8	1.72121	VAL
PD_PREV	W8	0.981389	PF
PD_PREV	W8	0.442883	PF
PD_PREV	W4-W5	0.422598	M1
PD_PREV	W4-W5	0.831886	M1
PD_PREV	W4-W5	0.83355	M1
PD_PREV	W4-W5	1.19292	M1
PD_PREV	W4-W5	1.06981	M1
PD_PREV	W4-W5	1.1114	M1
PD_PREV	W4-W5	1.06481	M1
PD_PREV	W4-W5	0.765335	M1
PD_PREV	W4-W5	0.768663	M1
PD_PREV	W4-W5	0.816912	M1
PD_PREV	W4-W5	0.685474	PF
PD_PREV	W4-W5	0.723741	PF
PD_PREV	W4-W5	0.559027	PF
PD_PREV	W4-W5	0.905092	VAL
PD_PREV	W4-W5	0.638888	VAL
PD_PREV	W4-W5	1.11473	VAL
PD_PREV	W4-W5	0.788628	VAL
PD_PREV	W4-W5	0.430917	VAL
PD_PREV	W4-W5	0.535734	VAL
PD_PREV	W4-W5	0.7853	VAL
PD_PREV	W4-W5	0.272859	VAL
PD_PREV	W4-W5	0.773654	VAL
PD_PREV	W4-W5	1.39757	VAL
PD_PREV	W4-W5	0.642216	VAL
PD_PREV	W4-W5	0.994935	VAL
PD_PREV	W4-W5	0.757016	VAL
PD_PREV	W4-W5	0.559027	VAL
PD_PREV	W4-W5	0.327763	VAL
PD_PREV	W4-W5	0.979962	VAL
PD_PREV	W4-W5	0.682146	VAL
PD_PREV	W4-W5	1.06648	VAL
PD_PREV	W4-W5	0.588975	VAL
PD_PREV	W4-W5	0.956669	VAL
PD_PREV	W4-W5	0.435908	VAL
PD_PREV	W4-W5	0.781973	PF
PD_PREV	W4-W5	0.593966	M1
PD_PREV	W4-W5	0.93504	M1
PD_PREV	W4-W5	0.623914	M1
PD_PREV	W4-W5	0.819491	PF
PD_PREV	W4-W5	0.952741	PF
PD_PREV	W4-W5	0.784512	PF
PD_PREV	W4-W5	0.537999	M1
PD_PREV	W4-W5	0.944413	M1
PD_PREV	W4-W5	0.882785	M1
PD_PREV	W4-W5	0.852803	M1
PD_PREV	W4-W5	0.756197	M1
PD_PREV	W4-W5	0.837812	M1
PD_PREV	W4-W5	0.944413	PF
PD_PREV	W4-W5	0.309807	VAL
PD_PREV	W4-W5	0.544661	VAL
PD_PREV	W4-W5	0.346451	VAL
PD_PREV	W4-W5	0.882785	VAL
PD_PREV	W4-W5	0.71289	VAL
PD_PREV	W4-W5	0.288154	VAL
PD_PREV	W4-W5	0.571312	VAL
PD_PREV	W4-W5	0.856134	VAL
PD_PREV	W4-W5	0.39642	VAL
PD_PREV	W4-W5	0.944413	VAL
PD_PREV	W4-W5	1.04102	VAL
PD_PREV	W4-W5	0.268167	VAL
PD_PREV	W4-W5	0.478036	VAL
PD_PREV	W4-W5	0.79284	PF
PD_PREV	W4-W5	0.344786	PF
PD_PREV	W4-W5	0.269832	PF
PD_PREV	W4-W5	0.674581	VAL
PD_PREV	W4-W5	0.944413	VAL
PD_PREV	W4-W5	0.572977	VAL
PD_PREV	W4-W5	0.20987	VAL
PD_PREV	W4-W5	1.1193	M1
PD_PREV	W4-W5	0.498024	M1
PD_PREV	W4-W5	0.794506	M1
PD_PREV	W4-W5	0.241517	M1
PD_PREV	W4-W5	0.671249	M1
PD_PREV	W2-W3	1.40881	PF
PD_PREV	W2-W3	0.960776	PF
PD_PREV	W2-W3	0.552571	M1
PD_PREV	W2-W3	0.205762	M1
PD_PREV	W2-W3	0.29039	M1
PD_PREV	W2-W3	0.146025	M1
PD_PREV	W2-W3	0.152662	M1
PD_PREV	W2-W3	0.111178	M1
PD_PREV	W2-W3	0.467943	M1
PD_PREV	W2-W3	0.378337	M1
PD_PREV	W2-W3	1.09187	PF
PD_PREV	W2-W3	0.901038	PF
PD_PREV	W2-W3	0.335193	PF
PD_PREV	W2-W3	0.703573	PF
PD_PREV	W2-W3	0.277115	M1
PD_PREV	W2-W3	0.197465	M1
PD_PREV	W2-W3	0.472921	M1
PD_PREV	W2-W3	0.119475	M1
PD_PREV	W2-W3	0.207421	VAL
PD_PREV	W2-W3	0.209081	VAL
PD_PREV	W2-W3	0.235631	VAL
PD_PREV	W2-W3	0.214059	VAL
PD_PREV	W2-W3	0.207421	VAL
PD_PREV	W2-W3	0.147684	VAL
PD_PREV	W2-W3	0.408205	VAL
PD_PREV	W2-W3	0.565845	VAL
PD_PREV	W2-W3	0.293709	VAL
PD_PREV	W2-W3	0.232312	VAL
PD_PREV	W2-W3	0.419821	VAL
PD_PREV	W2-W3	0.179212	VAL
PD_PREV	W2-W3	0.371699	VAL
PD_PREV	W2-W3	0.426458	VAL
PD_PREV	W2-W3	0.111178	VAL
PD_PREV	W2-W3	0.147684	VAL
PD_PREV	W2-W3	0.429777	VAL
PD_PREV	W2-W3	0.243928	VAL
PD_PREV	W2-W3	0.0597374	VAL
PD_PREV	W2-W3	0.215718	VAL
PD_PREV	W2-W3	0.287071	VAL
PD_PREV	W2-W3	0.200784	M1
PD_PREV	W2-W3	0.112837	M1
PD_PREV	W2-W3	0.172575	M1
PD_PREV	W6-W7	1.20937	PF
PD_PREV	W6-W7	1.21435	PF
PD_PREV	W6-W7	0.55651	PF
PD_PREV	W6-W7	0.863836	PF
PD_PREV	W6-W7	0.318955	M1
PD_PREV	W6-W7	1.03162	M1
PD_PREV	W6-W7	0.220943	M1
PD_PREV	W6-W7	0.593057	M1
PD_PREV	W6-W7	0.400355	M1
PD_PREV	W6-W7	0.426934	M1
PD_PREV	W6-W7	0.496706	VAL
PD_PREV	W6-W7	0.199347	VAL
PD_PREV	W6-W7	0.755857	VAL
PD_PREV	W6-W7	0.958526	VAL
PD_PREV	W6-W7	0.794065	VAL
PD_PREV	W6-W7	0.603024	VAL
PD_PREV	W6-W7	0.533253	VAL
PD_PREV	W6-W7	0.617975	VAL
PD_PREV	W6-W7	0.151171	VAL
PD_PREV	W6-W7	0.480094	VAL
PD_PREV	W6-W7	0.483416	VAL
PD_PREV	W6-W7	0.470126	VAL
PD_PREV	W6-W7	0.519963	VAL
PD_PREV	W6-W7	0.898722	VAL
PD_PREV	W6-W7	0.451853	VAL
PD_PREV	W6-W7	0.505012	VAL
PD_PREV	W6-W7	0.51664	VAL
PD_PREV	W6-W7	0.591396	M1
PD_PREV	W6-W7	0.825628	M1
PD_PREV	W6-W7	0.696113	M1
PD_PREV	W6-W7	0.856755	M1
PD_PREV	W6-W7	0.500331	M1
PD_PREV	W6-W7	0.965522	M1
PD_PREV	W6-W7	0.73962	M1
PD_PREV	W6-W7	1.09437	PF
PD_PREV	W6-W7	0.257696	PF
PD_PREV	W6-W7	0.527105	VAL
PD_PREV	W6-W7	0.522085	VAL
PD_PREV	W6-W7	1.16465	VAL
PD_PREV	W6-W7	0.930382	VAL
PD_PREV	W6-W7	0.580652	VAL
PD_PREV	W6-W7	0.332996	VAL
PD_PREV	W6-W7	0.478578	VAL
PD_PREV	W6-W7	0.811574	VAL
PD_PREV	W6-W7	0.568939	VAL
PD_PREV	W6-W7	0.635873	VAL
PD_PREV	W6-W7	0.711173	VAL
PD_PREV	W6-W7	0.473558	VAL
PD_PREV	W6-W7	0.736274	M1
PD_PREV	W6-W7	0.552205	M1
PD_PREV	W2-W3	0.42117	PF
PD_PREV	W2-W3	1.45329	PF
PD_PREV	W2-W3	0.544358	M1
PD_PREV	W2-W3	0.536034	M1
PD_PREV	W2-W3	0.263023	M1
PD_PREV	W2-W3	0.344593	M1
PD_PREV	W2-W3	0.456128	M1
PD_PREV	W2-W3	0.825692	M1
PD_PREV	W2-W3	0.665881	M1
PD_PREV	W2-W3	0.374558	M1
PD_PREV	W2-W3	0.36457	M1
PD_PREV	W2-W3	0.467781	M1
PD_PREV	W2-W3	0.50607	M1
PD_PREV	W2-W3	0.589305	M1
PD_PREV	W2-W3	0.394534	M1
PD_PREV	W2-W3	0.327946	M1
PD_PREV	W2-W3	0.584311	M1
PD_PREV	W2-W3	0.033294	M1
PD_PREV	W2-W3	0.0399529	M1
PD_PREV	W2-W3	0.209752	VAL
PD_PREV	W2-W3	0.0799057	VAL
PD_PREV	W2-W3	0.00998821	VAL
PD_PREV	W2-W3	0.044947	VAL
PD_PREV	W2-W3	0.204758	VAL
PD_PREV	W2-W3	0.497746	VAL
PD_PREV	W2-W3	0.101547	VAL
PD_PREV	W2-W3	0.369564	VAL
PD_PREV	W2-W3	0.193105	VAL
PD_PREV	W2-W3	0.239717	VAL
PD_PREV	W2-W3	0.339599	VAL
PD_PREV	W2-W3	0.094888	VAL
PD_PREV	W2-W3	0.228064	VAL
PD_PREV	W2-W3	0.765763	VAL
PD_PREV	W2-W3	0.521052	VAL
PD_PREV	W2-W3	0.33627	VAL
PD_PREV	W2-W3	0.434487	VAL
PD_PREV	W2-W3	0.196435	VAL
PD_PREV	W2-W3	0.321288	VAL
PD_PREV	W2-W3	0.286329	VAL
PD_PREV	W2-W3	1.61809	PF
PD_PREV	W2-W3	0.233058	PF
PD_PREV	W2-W3	3.18957	PF
PD_PREV	W2-W3	2.97482	PF
PD_PREV	W2-W3	0.747451	M1
PD_PREV	W2-W3	0.682528	M1
PD_PREV	W2-W3	0.211417	M1
PD_PREV	W2-W3	0.301311	M1
PD_PREV	W2-W3	0.171464	M1
PD_PREV	W8	1.14143	PF
PD_PREV	W8	0.46319	VAL
PD_PREV	W8	0.562445	VAL
PD_PREV	W8	0.930515	M1
PD_PREV	W8	1.22828	M1
PD_PREV	W4-W5	0.979302	PF
PD_PREV	W4-W5	0.888011	PF
PD_PREV	W4-W5	0.529487	VAL
PD_PREV	W4-W5	0.421598	VAL
PD_PREV	W4-W5	0.273873	VAL
PD_PREV	W4-W5	0.361844	M1
PD_PREV	W4-W5	0.655634	M1
PD_PREV	W4-W5	0.346905	M1
PD_PREV	W4-W5	0.582602	M1
PD_PREV	W4-W5	0.941126	M1
PD_PREV	W4-W5	1.30597	PF
PD_PREV	W4-W5	1.25079	PF
PD_PREV	W4-W5	1.20898	PF
PD_PREV	W4-W5	0.473225	VAL
PD_PREV	W4-W5	0.695624	VAL
PD_PREV	W4-W5	0.668869	VAL
PD_PREV	W4-W5	0.590277	M1
PD_PREV	W4-W5	0.775889	M1
PD_PREV	W4-W5	0.785922	M1
PD_PREV	W4-W5	0.426404	M1
PD_PREV	W2-W3	1.26628	PF
PD_PREV	W2-W3	1.95999	PF
PD_PREV	W2-W3	0.62401	PF
PD_PREV	W2-W3	2.76988	PF
PD_PREV	W2-W3	0.687075	VAL
PD_PREV	W2-W3	0.49954	M1
PD_PREV	W2-W3	0.529413	M1
PD_PREV	W2-W3	0.640606	M1
PD_PREV	W2-W3	0.373411	M1
PD_PREV	W6-W7	1.16143	PF
PD_PREV	W6-W7	0.57655	PF
PD_PREV	W6-W7	1.04479	PF
PD_PREV	W6-W7	1.06479	PF
PD_PREV	W6-W7	0.988134	VAL
PD_PREV	W6-W7	0.968138	VAL
PD_PREV	W6-W7	0.838164	VAL
PD_PREV	W6-W7	0.488235	M1
PD_PREV	W6-W7	0.224955	M1
PD_PREV	W6-W7	0.561553	M1
PD_PREV	W6-W7	1.61311	PF
PD_PREV	W6-W7	0.977236	PF
PD_PREV	W6-W7	1.06592	PF
PD_PREV	W6-W7	1.2433	VAL
PD_PREV	W6-W7	1.56291	VAL
PD_PREV	W6-W7	0.503678	M1
PD_PREV	W6-W7	0.948789	M1
PD_PREV	W6-W7	0.878508	M1
PD_PREV	W6-W7	0.963849	M1
PD_PREV	W6-W7	1.12282	M1
PD_PREV	W6-W7	0.940422	M1
PD_PREV	W2-W3	0.869909	PF
PD_PREV	W2-W3	2.9873	PF
PD_PREV	W2-W3	1.0878	PF
PD_PREV	W2-W3	1.13937	M1
PD_PREV	W2-W3	0.944758	M1
PD_PREV	W2-W3	0.81502	M1
PD_PREV	W2-W3	3.07379	PF
PD_PREV	W2-W3	2.07414	PF
PD_PREV	W2-W3	1.16265	PF
PD_PREV	W2-W3	3.25675	PF
PD_PREV	W2-W3	0.362601	VAL
PD_PREV	W2-W3	0.563861	VAL
PD_PREV	W2-W3	1.82964	VAL
SHAM	W4-W5	0.415421	PF
SHAM	W4-W5	0.134596	PF
SHAM	W4-W5	0.450316	M1
SHAM	W4-W5	0.119641	M1
SHAM	W4-W5	0.255899	M1
SHAM	W4-W5	0.172815	PF
SHAM	W4-W5	0.348954	PF
SHAM	W4-W5	0.28581	M1
SHAM	W4-W5	0.13792	M1
SHAM	W4-W5	0.112995	M1
SHAM	W4-W5	0.109671	VAL
SHAM	W4-W5	0.0232636	VAL
SHAM	W4-W5	0.159522	VAL
SHAM	W4-W5	0.568296	M1
SHAM	W4-W5	0.151213	M1
SHAM	W4-W5	0.14789	VAL
SHAM	W4-W5	0.134596	VAL
SHAM	W4-W5	0.194417	VAL
SHAM	W4-W5	0.154537	VAL
SHAM	W4-W5	0.437023	VAL
SHAM	W4-W5	0.353939	VAL
SHAM	W4-W5	0.380526	PF
SHAM	W4-W5	0.247591	PF
SHAM	W4-W5	0.204387	VAL
SHAM	W4-W5	0.0764375	VAL
SHAM	W4-W5	0.312397	VAL
SHAM	W4-W5	0.094716	PF
SHAM	W4-W5	0.116318	PF
SHAM	W4-W5	0.166168	VAL
SHAM	W4-W5	0.094716	VAL
SHAM	W4-W5	0.496844	VAL
SHAM	W4-W5	0.136258	VAL
SHAM	W4-W5	0.106348	PF
SHAM	W4-W5	0.324028	PF
SHAM	W4-W5	0.0880693	PF
SHAM	W4-W5	0.319043	M1
SHAM	W4-W5	0.368894	M1
SHAM	W4-W5	0.182785	M1
SHAM	W4-W5	0.244268	PF
SHAM	W4-W5	0.42373	PF
SHAM	W4-W5	0.111333	PF
SHAM	W4-W5	0.129611	M1
SHAM	W4-W5	0.46361	M1
SHAM	W4-W5	2.49253	M1
SHAM	W4-W5	1.12662	M1
SHAM	W4-W5	0.910603	M1
SHAM	W6-W7	0.877706	PF
SHAM	W6-W7	0.814895	PF
SHAM	W6-W7	0.976882	M1
SHAM	W6-W7	0.424803	M1
SHAM	W6-W7	1.46284	M1
SHAM	W6-W7	1.19342	M1
SHAM	W6-W7	1.16862	M1
SHAM	W6-W7	1.10912	PF
SHAM	W6-W7	0.633073	PF
SHAM	W6-W7	0.750431	PF
SHAM	W6-W7	1.17523	PF
SHAM	W6-W7	0.596708	M1
SHAM	W6-W7	1.16366	M1
SHAM	W6-W7	1.11077	M1
SHAM	W6-W7	0.651255	M1
SHAM	W6-W7	0.763654	VAL
SHAM	W6-W7	0.520673	VAL
SHAM	W6-W7	0.702496	M1
SHAM	W6-W7	0.447944	M1
SHAM	W6-W7	0.826465	VAL
SHAM	W6-W7	0.912418	VAL
SHAM	W6-W7	0.679355	VAL
SHAM	W6-W7	0.457862	VAL
SHAM	W6-W7	0.871095	PF
SHAM	W6-W7	0.702496	VAL
SHAM	W6-W7	0.593402	VAL
SHAM	W6-W7	0.851259	PF
SHAM	W6-W7	0.841342	PF
SHAM	W6-W7	1.03969	VAL
SHAM	W6-W7	0.79506	VAL
SHAM	W6-W7	0.499185	PF
SHAM	W6-W7	0.39505	PF
SHAM	W6-W7	0.82316	M1
SHAM	W6-W7	1.30912	M1
SHAM	W6-W7	0.791754	M1
SHAM	W6-W7	0.621502	PF
SHAM	W6-W7	0.649602	PF
SHAM	W6-W7	0.674396	M1
SHAM	W6-W7	0.884318	M1
SHAM	W6-W7	1.44962	M1
SHAM	W2-W3	0.155182	PF
SHAM	W2-W3	0.449037	PF
SHAM	W2-W3	0.320269	PF
SHAM	W2-W3	1.05821	PF
SHAM	W2-W3	0.633934	M1
SHAM	W2-W3	0.70162	M1
SHAM	W2-W3	0.622378	M1
SHAM	W2-W3	1.13085	M1
SHAM	W2-W3	0.79737	M1
SHAM	W2-W3	0.508468	M1
SHAM	W2-W3	0.541486	PF
SHAM	W2-W3	0.686762	PF
SHAM	W2-W3	0.45564	PF
SHAM	W2-W3	0.792418	PF
SHAM	W2-W3	1.17872	M1
SHAM	W2-W3	0.406114	M1
SHAM	W2-W3	2.20721	M1
SHAM	W2-W3	0.668603	M1
SHAM	W2-W3	0.412718	M1
SHAM	W2-W3	0.158484	M1
SHAM	W2-W3	0.534882	M1
SHAM	W2-W3	1.26787	VAL
SHAM	W2-W3	1.24641	VAL
SHAM	W2-W3	0.452339	VAL
SHAM	W2-W3	0.551391	M1
SHAM	W2-W3	0.650443	M1
SHAM	W2-W3	0.297157	M1
SHAM	W2-W3	0.533231	M1
SHAM	W2-W3	1.03344	M1
SHAM	W2-W3	0.810577	M1
SHAM	W2-W3	0.43583	VAL
SHAM	W2-W3	0.554693	VAL
SHAM	W2-W3	0.686762	VAL
SHAM	W2-W3	0.638887	VAL
SHAM	W2-W3	0.369795	VAL
SHAM	W2-W3	0.500214	VAL
SHAM	W2-W3	0.302109	VAL
SHAM	W2-W3	0.888168	PF
SHAM	W2-W3	0.58771	PF
SHAM	W2-W3	0.770957	VAL
SHAM	W2-W3	1.25136	VAL
SHAM	W2-W3	0.600917	VAL
SHAM	W2-W3	1.01363	PF
SHAM	W2-W3	1.42635	PF
SHAM	W2-W3	0.952552	PF
SHAM	W2-W3	0.732987	PF
SHAM	W2-W3	0.71978	PF
SHAM	W2-W3	0.64384	VAL
SHAM	W2-W3	0.432528	VAL
SHAM	W2-W3	0.665301	VAL
SHAM	W2-W3	0.668603	VAL
SHAM	W2-W3	0.336778	VAL
SHAM	W2-W3	0.383002	VAL
SHAM	W2-W3	0.270743	VAL
SHAM	W2-W3	1.05986	PF
SHAM	W2-W3	1.02684	PF
SHAM	W2-W3	0.832039	PF
SHAM	W2-W3	0.863405	PF
SHAM	W2-W3	1.19028	PF
SHAM	W2-W3	0.648792	PF
SHAM	W2-W3	0.921186	PF
SHAM	W2-W3	0.482054	M1
SHAM	W2-W3	0.805625	M1
SHAM	W2-W3	0.520024	M1
SHAM	W2-W3	0.576154	M1
SHAM	W2-W3	0.713176	PF
SHAM	W2-W3	0.709874	PF
SHAM	W2-W3	1.10608	PF
SHAM	W2-W3	1.38178	M1
SHAM	W2-W3	0.628982	M1
SHAM	W2-W3	0.703271	M1
SHAM	W2-W3	3.55267	M1
SHAM	W2-W3	0.64549	M1
SHAM	W2-W3	1.20069	PF
SHAM	W2-W3	0.602	PF
SHAM	W2-W3	0.774	PF
SHAM	W2-W3	1.333	M1
SHAM	W2-W3	0.962539	PF
SHAM	W2-W3	0.869923	PF
SHAM	W2-W3	0.659885	PF
SHAM	W2-W3	0.7525	M1
SHAM	W2-W3	0.436616	M1
SHAM	W2-W3	1.24204	VAL
SHAM	W2-W3	1.03035	VAL
SHAM	W2-W3	1.02042	M1
SHAM	W2-W3	0.749193	M1
SHAM	W2-W3	1.08658	M1
SHAM	W2-W3	0.929462	VAL
SHAM	W2-W3	1.02042	VAL
SHAM	W2-W3	0.790539	VAL
SHAM	W2-W3	1.10312	VAL
SHAM	W2-W3	0.597039	VAL
SHAM	W2-W3	0.883154	VAL
SHAM	W2-W3	0.762423	PF
SHAM	W2-W3	0.686346	PF
SHAM	W2-W3	1.30158	VAL
SHAM	W2-W3	0.977423	VAL
SHAM	W2-W3	1.24535	VAL
SHAM	W2-W3	1.28008	VAL
SHAM	W2-W3	0.780616	PF
SHAM	W2-W3	0.818654	PF
SHAM	W2-W3	0.907962	PF
SHAM	W2-W3	0.904654	VAL
SHAM	W2-W3	1.22385	VAL
SHAM	W2-W3	1.41735	PF
SHAM	W2-W3	0.778962	PF
SHAM	W2-W3	0.514346	PF
SHAM	W2-W3	0.960885	M1
SHAM	W2-W3	0.628462	M1
SHAM	W2-W3	1.48019	PF
SHAM	W2-W3	0.719423	PF
SHAM	W2-W3	0.955923	PF
SHAM	W2-W3	0.840154	PF
SHAM	W2-W3	1.35615	M1
SHAM	W2-W3	1.05846	M1
SHAM	W2-W3	0.926154	M1
SHAM	W2-W3	1.27346	M1
SHAM	W2-W3	1.2685	M1
SHAM	W4-W5	0.886015	PF
SHAM	W4-W5	1.00108	PF
SHAM	W4-W5	1.22793	PF
SHAM	W4-W5	1.31834	M1
SHAM	W4-W5	0.739715	M1
SHAM	W4-W5	1.09642	PF
SHAM	W4-W5	1.69148	PF
SHAM	W4-W5	0.672319	PF
SHAM	W4-W5	1.04053	M1
SHAM	W4-W5	1.33478	M1
SHAM	W4-W5	1.12272	M1
SHAM	W4-W5	1.04711	VAL
SHAM	W4-W5	1.53203	VAL
SHAM	W4-W5	1.23286	M1
SHAM	W4-W5	0.59506	M1
SHAM	W4-W5	1.13259	VAL
SHAM	W4-W5	0.751222	VAL
SHAM	W4-W5	0.956699	VAL
SHAM	W4-W5	0.604923	VAL
SHAM	W4-W5	0.787386	VAL
SHAM	W4-W5	1.75724	PF
SHAM	W4-W5	1.08163	PF
SHAM	W4-W5	1.18354	VAL
SHAM	W4-W5	0.989575	VAL
SHAM	W4-W5	1.81477	PF
SHAM	W4-W5	1.23779	PF
SHAM	W4-W5	1.726	VAL
SHAM	W4-W5	1.14738	VAL
SHAM	W4-W5	1.04218	VAL
SHAM	W4-W5	0.900809	VAL
SHAM	W4-W5	1.68984	PF
SHAM	W4-W5	1.15889	PF
SHAM	W4-W5	1.43998	PF
SHAM	W4-W5	1.18683	M1
SHAM	W4-W5	1.08656	M1
SHAM	W4-W5	0.631224	M1
SHAM	W4-W5	1.17204	PF
SHAM	W4-W5	0.793961	PF
SHAM	W4-W5	0.369858	M1
SHAM	W4-W5	1.51559	M1
SHAM	W4-W5	1.44491	M1
SHAM	W4-W5	1.5682	M1
SHAM	W4-W5	1.00108	M1
SHAM	W4-W5	0.818618	M1
SHAM	W4-W5	0.866289	M1
SHAM	W4-W5	0.682182	M1
SHAM	W4-W5	0.903302	PF
SHAM	W4-W5	0.919937	PF
SHAM	W4-W5	0.459137	M1
SHAM	W4-W5	0.7802	M1
SHAM	W4-W5	0.964853	M1
SHAM	W4-W5	0.86504	PF
SHAM	W4-W5	0.843414	PF
SHAM	W4-W5	0.652107	PF
SHAM	W4-W5	0.745266	M1
SHAM	W4-W5	0.941563	M1
SHAM	W4-W5	1.35911	M1
SHAM	W4-W5	0.886666	VAL
SHAM	W4-W5	0.400913	VAL
SHAM	W4-W5	1.0081	VAL
SHAM	W4-W5	0.953208	M1
SHAM	W4-W5	0.281138	M1
SHAM	W4-W5	0.565603	VAL
SHAM	W4-W5	0.941563	VAL
SHAM	W4-W5	0.688705	VAL
SHAM	W4-W5	0.519024	VAL
SHAM	W4-W5	0.86005	VAL
SHAM	W4-W5	0.800162	PF
SHAM	W4-W5	0.816798	PF
SHAM	W4-W5	0.75192	VAL
SHAM	W4-W5	0.67706	VAL
SHAM	W4-W5	1.09794	PF
SHAM	W4-W5	0.524015	PF
SHAM	W4-W5	0.775209	PF
SHAM	W4-W5	1.07465	VAL
SHAM	W4-W5	0.760237	VAL
SHAM	W4-W5	0.72364	PF
SHAM	W4-W5	0.929918	PF
SHAM	W4-W5	0.876685	PF
SHAM	W4-W5	1.05468	PF
SHAM	W4-W5	0.741938	PF
SHAM	W4-W5	0.75691	M1
SHAM	W4-W5	1.03139	M1
SHAM	W6-W7	0.300807	PF
SHAM	W6-W7	0.287512	PF
SHAM	W6-W7	0.501899	PF
SHAM	W6-W7	0.216049	PF
SHAM	W6-W7	0.643162	M1
SHAM	W6-W7	0.314102	PF
SHAM	W6-W7	0.417141	PF
SHAM	W6-W7	0.292497	PF
SHAM	W6-W7	0.202754	PF
SHAM	W6-W7	0.609923	M1
SHAM	W6-W7	0.599952	M1
SHAM	W6-W7	0.596628	M1
SHAM	W6-W7	0.852563	VAL
SHAM	W6-W7	0.56339	VAL
SHAM	W6-W7	0.842592	VAL
SHAM	W6-W7	0.566713	M1
SHAM	W6-W7	0.736229	M1
SHAM	W6-W7	0.624881	M1
SHAM	W6-W7	0.447055	M1
SHAM	W6-W7	0.231006	VAL
SHAM	W6-W7	0.315764	VAL
SHAM	W6-W7	0.393874	VAL
SHAM	W6-W7	0.425451	VAL
SHAM	W6-W7	0.340693	VAL
SHAM	W6-W7	0.171177	VAL
SHAM	W6-W7	0.265907	VAL
SHAM	W6-W7	0.249287	VAL
SHAM	W6-W7	0.432098	VAL
SHAM	W6-W7	0.360636	PF
SHAM	W6-W7	0.397198	PF
SHAM	W6-W7	0.337369	VAL
SHAM	W6-W7	0.19943	VAL
SHAM	W6-W7	0.222697	VAL
SHAM	W6-W7	0.370607	VAL
SHAM	W6-W7	0.777777	PF
SHAM	W6-W7	1.26306	PF
SHAM	W6-W7	0.264245	VAL
SHAM	W6-W7	0.292497	VAL
SHAM	W6-W7	0.586656	VAL
SHAM	W6-W7	0.144587	VAL
SHAM	W6-W7	0.187797	VAL
SHAM	W6-W7	0.425451	VAL
SHAM	W6-W7	0.231006	PF
SHAM	W6-W7	0.349002	PF
SHAM	W6-W7	0.221035	PF
SHAM	W6-W7	0.222697	PF
SHAM	W6-W7	0.212725	PF
SHAM	W6-W7	0.219373	PF
SHAM	W6-W7	0.201092	PF
SHAM	W6-W7	0.673076	M1
SHAM	W6-W7	0.36396	M1
SHAM	W6-W7	0.786086	M1
SHAM	W2-W3	1.10406	PF
SHAM	W2-W3	0.700373	PF
SHAM	W2-W3	0.261019	PF
SHAM	W2-W3	0.640388	M1
SHAM	W2-W3	0.624175	M1
SHAM	W2-W3	1.45749	M1
SHAM	W2-W3	0.987332	PF
SHAM	W2-W3	2.08815	PF
SHAM	W2-W3	0.4734	M1
SHAM	W2-W3	1.52072	M1
SHAM	W2-W3	0.629039	VAL
SHAM	W2-W3	0.747389	VAL
SHAM	W2-W3	0.689025	M1
SHAM	W2-W3	1.43155	M1
SHAM	W2-W3	0.559326	M1
SHAM	W2-W3	0.653357	VAL
SHAM	W2-W3	0.593372	VAL
SHAM	W2-W3	0.385854	VAL
SHAM	W2-W3	0.577159	VAL
SHAM	W2-W3	0.779814	VAL
SHAM	W2-W3	0.440976	VAL
SHAM	W2-W3	1.28564	PF
SHAM	W2-W3	1.25646	PF
SHAM	W2-W3	2.3589	PF
SHAM	W2-W3	0.771708	VAL
SHAM	W2-W3	1.19323	VAL
SHAM	W2-W3	0.773329	VAL
SHAM	W2-W3	0.864118	VAL
SHAM	W2-W3	0.927346	PF
SHAM	W2-W3	0.658221	PF
SHAM	W2-W3	0.509068	PF
SHAM	W2-W3	0.450703	PF
SHAM	W2-W3	0.73604	VAL
SHAM	W2-W3	1.79309	VAL
SHAM	W2-W3	1.23376	VAL
SHAM	W2-W3	0.304792	VAL
SHAM	W2-W3	0.781435	PF
SHAM	W2-W3	0.828451	PF
SHAM	W2-W3	0.920861	PF
SHAM	W2-W3	0.586887	PF
SHAM	W2-W3	0.872224	PF
SHAM	W2-W3	0.530144	M1
SHAM	W2-W3	0.990574	PF
SHAM	W2-W3	0.455567	PF
SHAM	W2-W3	0.53825	PF
SHAM	W2-W3	1.53045	PF
SHAM	W2-W3	0.766844	PF
SHAM	W2-W3	0.489613	M1
SHAM	W2-W3	0.646872	M1
SHAM	W2-W3	0.549598	M1
SHAM	W6-W7	1.1354	PF
SHAM	W6-W7	0.800501	PF
SHAM	W6-W7	1.39026	M1
SHAM	W6-W7	1.11743	M1
SHAM	W6-W7	1.47194	M1
SHAM	W6-W7	1.09129	M1
SHAM	W6-W7	1.25793	PF
SHAM	W6-W7	0.939363	PF
SHAM	W6-W7	1.3004	PF
SHAM	W6-W7	1.1354	M1
SHAM	W6-W7	1.22362	M1
SHAM	W6-W7	1.52095	VAL
SHAM	W6-W7	1.31347	VAL
SHAM	W6-W7	0.931195	VAL
SHAM	W6-W7	1.30367	M1
SHAM	W6-W7	1.13704	VAL
SHAM	W6-W7	1.06842	VAL
SHAM	W6-W7	1.33308	VAL
SHAM	W6-W7	1.31838	VAL
SHAM	W6-W7	1.06352	VAL
SHAM	W6-W7	1.07496	VAL
SHAM	W6-W7	1.01451	PF
SHAM	W6-W7	1.49645	PF
SHAM	W6-W7	1.16318	PF
SHAM	W6-W7	1.20238	VAL
SHAM	W6-W7	1.33798	VAL
SHAM	W6-W7	1.63041	PF
SHAM	W6-W7	1.5912	PF
SHAM	W6-W7	0.919759	PF
SHAM	W6-W7	1.18278	VAL
SHAM	W6-W7	1.22199	VAL
SHAM	W6-W7	0.842976	PF
SHAM	W6-W7	0.976937	PF
SHAM	W6-W7	1.2563	PF
SHAM	W6-W7	1.24813	PF
SHAM	W6-W7	0.975304	PF
SHAM	W6-W7	1.15011	PF
SHAM	W6-W7	1.20402	PF
SHAM	W6-W7	1.06516	PF
SHAM	W6-W7	1.36085	M1
SHAM	W6-W7	1.20402	M1
SHAM	W2-W3	1.30952	PF
SHAM	W2-W3	0.884009	PF
SHAM	W2-W3	1.6872	PF
SHAM	W2-W3	1.83894	PF
SHAM	W2-W3	1.54042	M1
SHAM	W2-W3	1.50084	M1
SHAM	W2-W3	1.86038	M1
SHAM	W2-W3	1.50743	PF
SHAM	W2-W3	2.42937	PF
SHAM	W2-W3	1.0209	PF
SHAM	W2-W3	1.10831	PF
SHAM	W2-W3	1.5866	M1
SHAM	W2-W3	1.48104	M1
SHAM	W2-W3	0.99451	M1
SHAM	W2-W3	1.97418	VAL
SHAM	W2-W3	1.39693	VAL
SHAM	W2-W3	2.0352	VAL
SHAM	W2-W3	1.26334	M1
SHAM	W2-W3	2.16879	M1
SHAM	W2-W3	0.879061	M1
SHAM	W2-W3	1.56846	M1
SHAM	W2-W3	2.13086	VAL
SHAM	W2-W3	1.01595	VAL
SHAM	W2-W3	1.77791	VAL
SHAM	W2-W3	1.28478	VAL
SHAM	W2-W3	1.30622	VAL
SHAM	W2-W3	1.86367	VAL
SHAM	W2-W3	1.15449	VAL
SHAM	W2-W3	1.93789	VAL
SHAM	W2-W3	1.18747	PF
SHAM	W2-W3	0.915345	PF
SHAM	W2-W3	2.16384	PF
SHAM	W2-W3	1.0176	PF
SHAM	W2-W3	1.37054	VAL
SHAM	W2-W3	1.19407	VAL
SHAM	W2-W3	1.2419	VAL
SHAM	W2-W3	1.97912	VAL
SHAM	W2-W3	1.48599	VAL
SHAM	W2-W3	2.05829	PF
SHAM	W2-W3	1.24355	PF
SHAM	W2-W3	2.9291	PF
SHAM	W2-W3	1.86203	PF
SHAM	W2-W3	1.54207	PF
SHAM	W2-W3	0.893904	PF
SHAM	W2-W3	1.011	PF
SHAM	W2-W3	1.03574	PF
SHAM	W2-W3	1.54372	PF
SHAM	W2-W3	1.62123	PF
SHAM	W2-W3	2.21167	PF
SHAM	W2-W3	1.47775	PF
SHAM	W2-W3	1.46455	M1
SHAM	W2-W3	1.61299	M1
SHAM	W4-W5	1.02322	PF
SHAM	W4-W5	0.286169	PF
SHAM	W4-W5	0.725404	PF
SHAM	W4-W5	0.801938	PF
SHAM	W4-W5	0.590639	M1
SHAM	W4-W5	0.855179	M1
SHAM	W4-W5	0.372685	PF
SHAM	W4-W5	0.888454	PF
SHAM	W4-W5	0.535734	PF
SHAM	W4-W5	0.281177	PF
SHAM	W4-W5	0.865161	M1
SHAM	W4-W5	0.92173	VAL
SHAM	W4-W5	0.622251	VAL
SHAM	W4-W5	1.28443	VAL
SHAM	W4-W5	0.490813	M1
SHAM	W4-W5	0.459201	M1
SHAM	W4-W5	0.505787	VAL
SHAM	W4-W5	0.504123	VAL
SHAM	W4-W5	0.757016	VAL
SHAM	W4-W5	0.783636	VAL
SHAM	W4-W5	0.306134	VAL
SHAM	W4-W5	0.996599	VAL
SHAM	W4-W5	0.537398	PF
SHAM	W4-W5	0.840205	PF
SHAM	W4-W5	0.410952	PF
SHAM	W4-W5	0.986617	PF
SHAM	W4-W5	0.559027	VAL
SHAM	W4-W5	0.567346	VAL
SHAM	W4-W5	0.475839	VAL
SHAM	W4-W5	0.693793	VAL
SHAM	W4-W5	1.15466	PF
SHAM	W4-W5	0.59563	PF
SHAM	W4-W5	0.936703	PF
SHAM	W4-W5	0.514105	VAL
SHAM	W4-W5	0.424262	VAL
SHAM	W4-W5	0.881799	VAL
SHAM	W4-W5	0.743706	VAL
SHAM	W4-W5	0.825231	PF
SHAM	W4-W5	0.517433	PF
SHAM	W4-W5	1.00159	PF
SHAM	W4-W5	0.828558	PF
SHAM	W4-W5	0.497468	PF
SHAM	W4-W5	0.400969	PF
SHAM	W4-W5	0.685474	M1
SHAM	W4-W5	0.520761	M1
PD_PREV	W8	0.211921	M1
PD_PREV	W8	0.385727	M1
PD_PREV	W8	0.0838536	M1
PD_PREV	W8	0.0167707	M1
PD_PREV	W8	0.172281	M1
PD_PREV	W8	0.376579	M1
PD_PREV	W8	0.160084	M1
PD_PREV	W8	0.13569	M1
PD_PREV	W8	0.0121969	M1
PD_PREV	W8	0.0350661	M1
PD_PREV	W8	0.213446	M1
PD_PREV	W8	0.176855	M1
PD_PREV	W8	0.140264	M1
PD_PREV	W8	0.0152461	M1
PD_PREV	W8	0.0442137	M1
PD_PREV	W8	0.0472629	M1
PD_PREV	W8	0.204298	M1
PD_PREV	W8	0.189052	VAL
PD_PREV	W8	0.0960505	VAL
PD_PREV	W8	0.0686075	VAL
PD_PREV	W8	0.161609	PF
PD_PREV	W8	0.13569	PF
PD_PREV	W8	0.0472629	PF
PD_PREV	W8	0.0655583	PF
PD_PREV	W8	0.852258	PF
PD_PREV	W8	0.227167	PF
PD_PREV	W8	0.196675	PF
PD_PREV	W8	0.303398	PF
PD_PREV	W8	0.207347	PF
PD_PREV	W8	0.164658	PF
PD_PREV	W8	0.391825	PF
PD_PREV	W8	0.173806	PF
PD_PREV	W8	0.826339	PF
PD_PREV	W8	0.330841	PF
PD_PREV	W8	0.96203	PF
PD_PREV	W8	0.31407	PF
PD_PREV	W8	0.271381	M1
PD_PREV	W8	0.295775	M1
PD_PREV	W8	0.565631	M1
PD_PREV	W8	0.436039	M1
PD_PREV	W8	0.335414	M1
PD_PREV	W8	0.367431	M1
PD_PREV	W4-W5	1.37301	M1
PD_PREV	W4-W5	1.11306	M1
PD_PREV	W4-W5	0.931622	M1
PD_PREV	W4-W5	1.03455	M1
PD_PREV	W4-W5	0.577466	M1
PD_PREV	W4-W5	0.357645	M1
PD_PREV	W4-W5	0.348922	M1
PD_PREV	W4-W5	0.347177	M1
PD_PREV	W4-W5	0.273904	M1
PD_PREV	W4-W5	0.338454	M1
PD_PREV	W4-W5	0.219821	PF
PD_PREV	W4-W5	0.198886	PF
PD_PREV	W4-W5	0.741459	PF
PD_PREV	W4-W5	0.755416	PF
PD_PREV	W4-W5	0.608869	VAL
PD_PREV	W4-W5	0.380325	VAL
PD_PREV	W4-W5	0.225055	PF
PD_PREV	W4-W5	0.471045	PF
PD_PREV	W4-W5	0.153526	PF
PD_PREV	W4-W5	0.104677	PF
PD_PREV	W4-W5	0.645506	PF
PD_PREV	W4-W5	0.596657	PF
PD_PREV	W4-W5	0.724013	PF
PD_PREV	W4-W5	0.40475	PF
PD_PREV	W4-W5	0.207609	PF
PD_PREV	W4-W5	0.35939	PF
PD_PREV	W4-W5	0.0697844	PF
PD_PREV	W4-W5	0.232033	PF
PD_PREV	W4-W5	1.11132	PF
PD_PREV	W4-W5	1.16365	PF
PD_PREV	W4-W5	0.682143	PF
PD_PREV	W4-W5	0.455343	PF
PD_PREV	W4-W5	0.680398	PF
PD_PREV	W4-W5	0.678653	PF
PD_PREV	W4-W5	0.40475	PF
PD_PREV	W4-W5	1.16714	M1
PD_PREV	W4-W5	1.51432	M1
PD_PREV	W4-W5	1.48292	M1
PD_PREV	W4-W5	1.20378	M1
PD_PREV	W4-W5	0.340199	M1
PD_PREV	W4-W5	0.106397	M1
PD_PREV	W4-W5	0.178807	M1
PD_PREV	W4-W5	0.540853	M1
PD_PREV	W4-W5	0.659072	M1
PD_PREV	W4-W5	0.871867	M1
PD_PREV	W4-W5	0.21575	M1
PD_PREV	W4-W5	0.412289	M1
PD_PREV	W4-W5	0.382735	M1
PD_PREV	W4-W5	0.384212	PF
PD_PREV	W4-W5	0.574841	PF
PD_PREV	W4-W5	1.08318	PF
PD_PREV	W4-W5	0.597007	PF
PD_PREV	W4-W5	0.551197	VAL
PD_PREV	W4-W5	0.917677	VAL
PD_PREV	W4-W5	0.94132	VAL
PD_PREV	W4-W5	0.493565	VAL
PD_PREV	W4-W5	0.597007	VAL
PD_PREV	W4-W5	0.220183	VAL
PD_PREV	W4-W5	0.39899	VAL
PD_PREV	W4-W5	0.375346	VAL
PD_PREV	W4-W5	0.37239	VAL
PD_PREV	W4-W5	0.351702	VAL
PD_PREV	W4-W5	0.345791	VAL
PD_PREV	W4-W5	0.230527	PF
PD_PREV	W4-W5	0.251216	PF
PD_PREV	W4-W5	0.465488	PF
PD_PREV	W4-W5	0.367957	PF
PD_PREV	W4-W5	0.106397	PF
PD_PREV	W4-W5	0.21575	PF
PD_PREV	W4-W5	0.47731	PF
PD_PREV	W4-W5	0.573363	PF
PD_PREV	W4-W5	0.701927	PF
PD_PREV	W4-W5	0.146296	PF
PD_PREV	W4-W5	0.571885	PF
PD_PREV	W4-W5	0.560063	PF
PD_PREV	W4-W5	0.435933	PF
PD_PREV	W4-W5	0.397512	PF
PD_PREV	W4-W5	0.208361	PF
PD_PREV	W4-W5	0.786158	PF
PD_PREV	W4-W5	0.641339	PF
PD_PREV	W4-W5	0.0620651	PF
PD_PREV	W4-W5	0.620651	PF
PD_PREV	W4-W5	0.645772	PF
PD_PREV	W4-W5	0.32067	M1
PD_PREV	W4-W5	0.629517	M1
PD_PREV	W4-W5	0.270426	M1
PD_PREV	W4-W5	0.203928	M1
PD_PREV	W6-W7	0.859721	M1
PD_PREV	W6-W7	0.791592	M1
PD_PREV	W6-W7	0.355243	M1
PD_PREV	W6-W7	0.462303	M1
PD_PREV	W6-W7	0.59045	M1
PD_PREV	W6-W7	0.197898	M1
PD_PREV	W6-W7	0.632625	PF
PD_PREV	W6-W7	0.726708	PF
PD_PREV	W6-W7	0.723463	PF
PD_PREV	W6-W7	0.5061	VAL
PD_PREV	W6-W7	0.580717	VAL
PD_PREV	W6-W7	0.249806	PF
PD_PREV	W6-W7	0.510966	PF
PD_PREV	W6-W7	0.527187	PF
PD_PREV	W6-W7	0.290359	PF
PD_PREV	W6-W7	0.228718	PF
PD_PREV	W6-W7	0.661823	PF
PD_PREV	W6-W7	0.098949	M1
PD_PREV	W6-W7	0.564496	M1
PD_PREV	W6-W7	0.481768	M1
PD_PREV	W6-W7	0.434727	M1
PD_PREV	W6-W7	0.426616	M1
PD_PREV	W6-W7	0.347133	M1
PD_PREV	W2-W3	1.91788	M1
PD_PREV	W2-W3	2.79098	M1
PD_PREV	W2-W3	0.292669	M1
PD_PREV	W2-W3	0.295939	M1
PD_PREV	W2-W3	0.39731	M1
PD_PREV	W2-W3	0.36134	M1
PD_PREV	W2-W3	0.320464	M1
PD_PREV	W2-W3	0.425105	M1
PD_PREV	W2-W3	0.37442	M1
PD_PREV	W2-W3	0.39404	M1
PD_PREV	W2-W3	0.0833861	VAL
PD_PREV	W2-W3	0.179852	VAL
PD_PREV	W2-W3	0.38423	VAL
PD_PREV	W2-W3	0.0850211	VAL
PD_PREV	W2-W3	0.0621308	VAL
PD_PREV	W2-W3	0.344989	VAL
PD_PREV	W2-W3	0.106276	VAL
PD_PREV	W2-W3	0.176582	VAL
PD_PREV	W2-W3	0.0376055	PF
PD_PREV	W2-W3	0.223998	PF
PD_PREV	W2-W3	0.076846	PF
PD_PREV	W2-W3	0.0948312	PF
PD_PREV	W2-W3	0.075211	PF
PD_PREV	W2-W3	0.513397	PF
PD_PREV	W2-W3	0.152057	PF
PD_PREV	W2-W3	0.117722	PF
PD_PREV	W2-W3	0.104641	PF
PD_PREV	W2-W3	0.204378	PF
PD_PREV	W2-W3	0.191297	PF
PD_PREV	W2-W3	0.132437	PF
PD_PREV	W2-W3	0.155327	PF
PD_PREV	W2-W3	0.40385	PF
PD_PREV	W2-W3	0.109546	PF
PD_PREV	W2-W3	0.281224	PF
PD_PREV	W2-W3	0.0490506	PF
PD_PREV	W2-W3	0.122627	PF
PD_PREV	W2-W3	0.134072	PF
PD_PREV	W2-W3	0.170042	M1
PD_PREV	W2-W3	0.698154	M1
PD_PREV	W2-W3	0.0703059	M1
PD_PREV	W2-W3	0.0735759	M1
PD_PREV	W6-W7	0.394331	M1
PD_PREV	W6-W7	0.68968	M1
PD_PREV	W6-W7	2.23508	M1
PD_PREV	W6-W7	0.399121	M1
PD_PREV	W6-W7	1.03452	PF
PD_PREV	W6-W7	1.20854	PF
PD_PREV	W6-W7	1.02494	PF
PD_PREV	W6-W7	0.582716	PF
PD_PREV	W6-W7	0.541208	VAL
PD_PREV	W6-W7	0.850925	VAL
PD_PREV	W6-W7	0.447015	VAL
PD_PREV	W6-W7	0.215525	VAL
PD_PREV	W6-W7	0.783873	VAL
PD_PREV	W6-W7	0.629014	PF
PD_PREV	W6-W7	1.12392	PF
PD_PREV	W6-W7	0.911592	PF
PD_PREV	W6-W7	0.383156	PF
PD_PREV	W6-W7	0.908399	PF
PD_PREV	W6-W7	0.445419	PF
PD_PREV	W6-W7	0.646575	PF
PD_PREV	W6-W7	0.520453	PF
PD_PREV	W6-W7	0.761522	PF
PD_PREV	W6-W7	0.98024	PF
PD_PREV	W6-W7	0.557172	PF
PD_PREV	W6-W7	0.996205	PF
PD_PREV	W6-W7	0.488524	PF
PD_PREV	W6-W7	1.12392	PF
PD_PREV	W6-W7	0.419875	PF
PD_PREV	W6-W7	0.729593	PF
PD_PREV	W6-W7	0.405507	M1
PD_PREV	W6-W7	0.188385	M1
PD_PREV	W6-W7	0.965872	M1
PD_PREV	W6-W7	1.87108	M1
PD_PREV	W6-W7	1.21652	M1
PD_PREV	W6-W7	0.935539	M1
PD_PREV	W2-W3	0.0822561	M1
PD_PREV	W2-W3	0.12416	M1
PD_PREV	W2-W3	0.547857	M1
PD_PREV	W2-W3	0.164512	M1
PD_PREV	W2-W3	0.0946721	M1
PD_PREV	W2-W3	0.0682881	M1
PD_PREV	W2-W3	1.15469	PF
PD_PREV	W2-W3	1.23384	PF
PD_PREV	W2-W3	0.291776	PF
PD_PREV	W2-W3	0.599073	PF
PD_PREV	W2-W3	0.226592	PF
PD_PREV	W2-W3	0.673569	PF
PD_PREV	W2-W3	0.268496	VAL
PD_PREV	W2-W3	0.409729	VAL
PD_PREV	W2-W3	0.401969	VAL
PD_PREV	W2-W3	0.454737	VAL
PD_PREV	W2-W3	0.682881	VAL
PD_PREV	W2-W3	0.364721	VAL
PD_PREV	W2-W3	0.249872	VAL
PD_PREV	W2-W3	0.332128	VAL
PD_PREV	W2-W3	0.215728	VAL
PD_PREV	W2-W3	0.493537	VAL
PD_PREV	W2-W3	1.09727	PF
PD_PREV	W2-W3	0.867569	PF
PD_PREV	W2-W3	0.862913	PF
PD_PREV	W2-W3	0.920337	PF
PD_PREV	W2-W3	1.19349	PF
PD_PREV	W2-W3	0.0869121	M1
PD_PREV	W2-W3	0.0589761	M1
SHAM	W8	0.524241	M1
SHAM	W8	0.837198	M1
SHAM	W8	0.40033	M1
SHAM	W8	0.675159	M1
SHAM	W8	0.91504	M1
SHAM	W8	0.652919	M1
SHAM	W8	1.05007	M1
SHAM	W8	0.625912	M1
SHAM	W8	0.397153	M1
SHAM	W8	0.449577	M1
SHAM	W8	1.11838	M1
SHAM	W8	1.2407	M1
SHAM	W8	0.735527	M1
SHAM	W8	0.81178	M1
SHAM	W8	0.692634	M1
SHAM	W8	1.17557	VAL
SHAM	W8	1.01194	VAL
SHAM	W8	0.824489	PF
SHAM	W8	0.370146	PF
SHAM	W8	0.853084	VAL
SHAM	W8	0.918217	VAL
SHAM	W8	0.603672	VAL
SHAM	W8	0.470229	VAL
SHAM	W8	0.625912	VAL
SHAM	W8	0.330431	VAL
SHAM	W8	0.444811	VAL
SHAM	W8	0.76571	VAL
SHAM	W8	0.357437	VAL
SHAM	W8	0.495646	PF
SHAM	W8	0.908685	PF
SHAM	W8	0.168393	PF
SHAM	W8	0.721229	PF
SHAM	W8	0.386032	PF
SHAM	W8	0.223994	PF
SHAM	W8	1.30266	VAL
SHAM	W8	1.48217	VAL
SHAM	W8	0.722818	VAL
SHAM	W8	0.957932	VAL
SHAM	W8	1.67598	VAL
SHAM	W8	0.260532	VAL
SHAM	W8	0.741881	PF
SHAM	W8	0.679925	PF
SHAM	W8	0.409861	PF
SHAM	W8	0.271652	PF
SHAM	W8	0.465463	M1
SHAM	W8	0.490881	M1
SHAM	W8	0.425748	M1
SHAM	W4-W5	0.970559	M1
SHAM	W4-W5	0.734567	M1
SHAM	W4-W5	0.413817	M1
SHAM	W4-W5	0.480294	M1
SHAM	W4-W5	0.809353	M1
SHAM	W4-W5	0.488603	VAL
SHAM	W4-W5	0.837606	VAL
SHAM	W4-W5	0.799382	PF
SHAM	W4-W5	0.575023	PF
SHAM	W4-W5	0.636514	PF
SHAM	W4-W5	0.463675	PF
SHAM	W4-W5	0.787748	VAL
SHAM	W4-W5	1.58214	PF
SHAM	W4-W5	0.794396	PF
SHAM	W4-W5	0.466998	VAL
SHAM	W4-W5	0.842592	VAL
SHAM	W4-W5	0.523504	VAL
SHAM	W4-W5	0.865858	PF
SHAM	W4-W5	1.20988	PF
SHAM	W4-W5	1.26139	PF
SHAM	W4-W5	0.344017	PF
SHAM	W4-W5	0.709638	VAL
SHAM	W4-W5	1.02042	VAL
SHAM	W4-W5	0.880816	VAL
SHAM	W4-W5	1.165	VAL
SHAM	W4-W5	1.09785	M1
SHAM	W4-W5	0.725425	M1
SHAM	W4-W5	0.49873	M1
SHAM	W4-W5	0.725425	VAL
SHAM	W4-W5	0.984505	VAL
SHAM	W4-W5	0.835534	VAL
SHAM	W4-W5	0.694659	PF
SHAM	W4-W5	0.633128	PF
SHAM	W4-W5	1.01365	PF
SHAM	W4-W5	0.694659	VAL
SHAM	W4-W5	0.612077	VAL
SHAM	W4-W5	0.511684	VAL
SHAM	W4-W5	0.365951	VAL
SHAM	W4-W5	0.58455	PF
SHAM	W4-W5	0.414529	PF
SHAM	W4-W5	0.25908	VAL
SHAM	W4-W5	0.95212	PF
SHAM	W4-W5	0.578073	PF
SHAM	W4-W5	0.676847	PF
SHAM	W4-W5	0.474441	PF
SHAM	W4-W5	0.591027	VAL
SHAM	W4-W5	1.0849	VAL
SHAM	W4-W5	0.858204	VAL
SHAM	W6-W7	0.750886	M1
SHAM	W6-W7	0.367951	M1
SHAM	W6-W7	0.496151	M1
SHAM	W6-W7	0.740896	M1
SHAM	W6-W7	0.492821	M1
SHAM	W6-W7	0.709262	M1
SHAM	W6-W7	0.877421	M1
SHAM	W6-W7	0.729242	M1
SHAM	W6-W7	0.842457	VAL
SHAM	W6-W7	0.978982	VAL
SHAM	W6-W7	0.411239	VAL
SHAM	W6-W7	1.09553	VAL
SHAM	W6-W7	0.559418	PF
SHAM	W6-W7	0.496151	PF
SHAM	W6-W7	0.484496	VAL
SHAM	W6-W7	0.672634	VAL
SHAM	W6-W7	0.641	PF
SHAM	W6-W7	0.725912	PF
SHAM	W6-W7	0.645995	VAL
SHAM	W6-W7	0.504475	VAL
SHAM	W6-W7	0.649325	PF
SHAM	W6-W7	1.00895	PF
SHAM	W6-W7	0.732571	PF
SHAM	W6-W7	1.24204	PF
SHAM	W6-W7	0.407909	PF
SHAM	W6-W7	1.05057	VAL
SHAM	W6-W7	1.41186	VAL
SHAM	W6-W7	0.389595	VAL
SHAM	W6-W7	0.601042	VAL
SHAM	W6-W7	0.476171	M1
SHAM	W6-W7	0.720917	M1
SHAM	W6-W7	0.619356	M1
SHAM	W2-W3	0.861354	M1
SHAM	W2-W3	0.558716	M1
SHAM	W2-W3	0.731652	M1
SHAM	W2-W3	0.522133	VAL
SHAM	W2-W3	0.82976	VAL
SHAM	W2-W3	0.969439	VAL
SHAM	W2-W3	0.631881	VAL
SHAM	W2-W3	0.931193	PF
SHAM	W2-W3	1.47827	PF
SHAM	W2-W3	1.02265	PF
SHAM	W2-W3	0.733315	PF
SHAM	W2-W3	0.678441	VAL
SHAM	W2-W3	0.685092	VAL
SHAM	W6-W7	0.596123	M1
SHAM	W6-W7	0.293429	M1
SHAM	W6-W7	0.302695	M1
SHAM	W6-W7	0.193045	M1
[truncated: 1,755 more rows]

## Sheet: Figure4e
	FN GFP+						IP GFP+						DN GFP+
allen slice bregma	2.1	2.2	1.1	1.2	3.1	3.2	2.1	2.2	1.1	1.2	3.1	3.2	2.1	2.2	1.1	1.2	3.1	3.2
-7.055	4	4			15	10	-	-					-	-
-6.955	27	58	18	33	33	44	-	7	33	37	5	40	-	-	-	-	-	-
-6.855	46	40	41	58	37	45	14	3	106	137	64	18	-	-	-	-	-	-
-6.755	72	68	70	81	57	32	63	13	141	144	58	82	-	-	-		-
-6.655	55	109	68	71	5	31	66	42	157	199	66	45	27	3	18	5	5	27
-6.555	14	16	27	36	8	9	88	53	159	190	71	61	51	22	76	52	29	15
-6.455	-	3	8	15	1	4	54	73	172	82	66	14	70	67	82	87	70	24
-6.355	1	1	9	4	1	4	53	52	99	69	47	10	67	79	109	123	48	110
-6.255	1	-	1	3	4	0	41	44	53	91	11	28	97	85	x	131	67	69
-6.18	-	2	-	5	4	0	30	29	44	79	17	58	98	92	99	118	66	79
-6.055	-	-	-	-	0	0	24	25	9	12	37	0	84	83	52	121	60	83
-5.955	-	-			-	-	9	14			3	1	68	81	74	73	82	44
-5.855	-	-	-	-	-	-	74	72			81	22				-5.855
-5.78	-	-	-	-			40	34		-5.78					-	-
	TOTAL DCN-PF projecting neurons									DCN-PF distribution
											FN			IP			DN
	DCN (N=6)	GFP+ FN	GFP+ IP	GFP+ DN						BREGMA ATLAS	MEAN	SD	SEM	MEAN	SD	SEM	MEAN	SD	SEM
	2.1	220	442	676						-7	8.25	5.31507	2.16987
	2.2	301	355	618						-6.9	35.5	13.9248	5.68477	24.4	16.9941	6.93782
	1.2	242	973	510						-6.8	44.5	7.39594	3.01938	57	55.02	22.4618
	1.2	306	1040	710						-6.7	63.3333	17.1775	7.01269	83.5	51.0088	20.8243
	3.1	165	445	552						-6.6	56.5	35.7869	14.6099	95.8333	65.7979	26.8619	14.1667	11.2857	4.60736
	3.2	179	357	478						-6.5	18.3333	11.003	4.49197	103.667	56.9479	23.2489	40.8333	22.9209	9.35741
							100%:			-6.4	6.2	5.54076	2.26201	76.8333	52.316	21.3579	66.6667	22.3219	9.11287
	TOTAL	1413	3612	3544		TOTAL DCN	8569			-6.3	3.33333	3.14113	1.28236	55	29.0998	11.88	89.3333	29.1936	11.9182
										-6.2	1.8	1.64317	0.67082	44.6667	26.9864	11.0172	89.8	26.0998	10.6552
	FRACTION	0.164897	0.421519	0.413584						-6.1	2.75	2.21736	0.905232	42.8333	22.6399	9.24271	92	17.9221	7.31665
	%	16.4897	42.1519	41.3584						-6	0	0	0	17.8333	13.3179	5.43701	80.5	24.0728	9.82768
										-5.9				6.75	5.90903	2.41235	70.3333	13.9236	5.68429
										-5.8							62.25	27.1093	11.0673
										-5.7							30.75	17.6517	7.20629

## Sheet: Figure5e-top
V1	cells_dreadds
	22.8867
	77.1133

## Sheet: Figure5e-bottom
mouse	Image	Condition	Treatment	Student	DCN	Bregma	nb_cells	nb_mCherry	Ratio	Comments	norm_Ratio	norm_div_Ratio
s060	DREADD_s060_DREAAD	LID_PREV	saline	M	FN, IntA, IntDL, Lat	6.00	1930	540	27.9793	Rouge très exprimé -> comptage parfois subjectif	17.1537	2.58454
s060	s060-suite_s068_s060_Dreadds_DN++-TileScan 1 Merged	LID_PREV	saline	B	DN++	5.80	1040	178	17.1154		6.28976	1.58101
s061	DREADD_s061_DREAAD	LID_PREV	CNO	M	FN++, IntP	6.48	1920	245	12.7604		1.9348	1.17872
s061	Other-slices-Dreadds-suite3-CTL_s061_Dreadds_IntA-DN_TileScan 4 Merged	LID_PREV	CNO	B	FN, IntA, DN++	5.88	1650	437	26.4848		15.6592	2.4465
s061	Other-slices-Dreadds-suite3-CTL_s061_Dreadds_FN+_TileScan 2 Merged	LID_PREV	CNO	B	FN++	6.48	766	200	26.1097		15.284	2.41184
s061	Other-slices-Dreadds-suite3-CTL_s061_Dreadds_FN+_TileScan 2 Merged	LID_PREV	CNO	B	IntP	6.48	336	95	28.2738		17.4482	2.61175
s062	Other-slices-Dreadds_s062-ant-Dreadds-5TileScan 5 Merged	LID_PREV	saline	B	DN++, IntA	5.80	617	130	21.0697	Clear	10.2441	1.94628
s062	s070,s0692,s066_s062_DREADD	LID_PREV	saline	M	IntA, Lat	5.88	1020	250	24.5098	Coloration de qualité -> comptage facile	13.6842	2.26406
s062	Other-slices-Dreadds-suite2_s062_Dreadds_FN-IntP	LID_PREV	saline	M	FN, IntP	6.48	1050	375	35.7143		24.8887	3.29905
s063	Other-slices-Dreadds-suite2_s063_Dreadds_FN-IntP-TileScan 2 Merged	LID_PREV	CNO	B	IntP	6.48	935	235	25.1337		14.3081	2.32169
s063	Other-slices-Dreadds-suite_s063_Dreadds_DN-2-TileScan 2 Merged	LID_PREV	CNO	B	FN, IntA, IntP	6.24	828	134	16.1836		5.35795	1.49493
s063	Other-slices-Dreadds-suite_s063_Dreadds_DN-TileScan 3 Merged	LID_PREV	CNO	M	DN++	5.80	690	260	37.6812		26.8555	3.48074
s064	Other-slices-Dreadds-suite_s064_Dreadds_DN	LID_PREV	CNO	B	DN++, IntA	5.80-5.88	895	204	22.7933		11.9677	2.1055
s064	Other-slices-Dreadds-suite_s064_Dreadds_Fn-IN-DN	LID_PREV	CNO	B	FN, IntA, IntDL, Lat	6.12	1364	169	12.39	Not so clear	1.56441	1.14451
s064	Other-slices-Dreadds-suite2_s064_Dreadds_FN-IntP-TileScan 3 Merged	LID_PREV	CNO	M	FN++, IntP	6.48	1860	550	29.5699		18.7443	2.73147
s065	Other-slices-Dreadds-suite3-CTL_s065_Dreadds_IntA-DN_TileScan 9 Merged	LID_PREV	CNO	B	FN-, IntA, DN++	5.88	1702	312	18.3314		7.50575	1.69333
s065	DREADD-s060,s061,s067,s065,s071-CTLs_s065_DREADDs	LID_PREV	CNO	B	FN, IntA, IntDL, Lat	6.12	1128	241	21.3652	Good	10.5396	1.97358
s065	Other-slices-Dreadds-suite3-CTL_s065_Dreadds_FN++-IntP	LID_PREV	CNO	B	IntP++	6.48	659	154	23.3687	Good	12.5431	2.15865
s065	Other-slices-Dreadds-suite3-CTL_s065_Dreadds_FN++-IntP	LID_PREV	CNO	B	FN++	6.48	846	183	21.6312	Good	10.8056	1.99815
s066	s070,s0692,s066_s066_DREAADD	LID_PREV	saline	B	IntA, IntDL, Lat	6.00	836	78	9.33014	Very unclear	-1.49548	0.861858
s066	Other-slices-Dreadds-suite_s066_Dreadds_DN	LID_PREV	saline	B	IntA-	5.80	350	85	24.2857		13.4601	2.24336
s066	Other-slices-Dreadds-suite_s066_Dreadds_DN	LID_PREV	saline	B	DN++	5.80	707	154	21.7822		10.9566	2.0121
s066	Other-slices-Dreadds-suite_s066_Dreadds_FN	LID_PREV	saline	B	FN++	6.72	389	76	19.5373		8.71165	1.80473
s067	s067, s070, s062, s065_s067_DREADD_DCN	LID_PREV	CNO	M	FN++, IntP	6.48	1540	300	19.4805	Coloration de qualité -> comptage facile	8.6549	1.79948
s067	Other-slices-Dreadds-suite_s067_FN-IN_Dreaads	LID_PREV	CNO	B	FN++, IntP	6.48	1141	215	18.8431		8.0175	1.7406
s067	Other-slices-Dreadds-suite_s067_Dreadds_IN_DN	LID_PREV	CNO	B	DN++	5.88	548	122	22.2628		11.4372	2.05649
s067	Other-slices-Dreadds-suite_s067_Dreadds_IN_DN	LID_PREV	CNO	B	IntA	5.88	811	187	23.058		12.2323	2.12994
s068	Other-slices-Dreadds-suite3-CTL_s068_Dreadds_DN+-TileScan1_merged	LID_PREV	CNO	B	FN-	6.00	148	26	17.5676		6.74195	1.62278
s068	Other-slices-Dreadds-suite3-CTL_s068_Dreadds_DN+-TileScan1_merged	LID_PREV	CNO	B	IntA ++, IntDL	6.00	631	178	28.2092		17.3836	2.60578
s068	Other-slices-Dreadds-suite3-CTL_s068_Dreadds_DN+-TileScan1_merged	LID_PREV	CNO	B	DN++	6.00	505	112	22.1782		11.3526	2.04868
s068	s060-suite_s068_s068_Dreadds_FN+_IntP-TileScan 2 Merged	LID_PREV	CNO	B	FN++, IntP	6.64	894	202	22.5951		11.7695	2.08719
s068	s060-suite_s068_s068_Dreadds_FN_IN_DN-TileScan 3 Merged	LID_PREV	CNO	B	FN, IntA, IntDL, Lat	6.12	1330	351	26.391	DAPI unclear but mCherry very clear	15.5654	2.43783
s070	Other-slices-Dreadds-suite3-CTL_s070_Dreadds_FN-IntP	LID_PREV	saline	B	FN++	6.48	304	55	18.0921	Unclear	7.26648	1.67123
s070	Other-slices-Dreadds-suite3-CTL_s070_Dreadds_FN-IntP	LID_PREV	saline	B	IntP	6.48	443	87	19.6388	Unclear	8.81321	1.81411
s070	Other-slices-Dreadds-suite3-CTL_s070_Dreadds_FN-IntP	LID_PREV	saline	B	IntA-	6.48	196	38	19.3878	Unclear	8.56213	1.79091
s070	Other-slices-Dreadds-suite3-CTL_s070_Dreadds_FN-IntP	LID_PREV	saline	B	DN-	6.48	153	22	14.3791	Unclear	3.55346	1.32825
s070	s067, s070, s062, s065_s070_DREADD_DCN_merged	LID_PREV	saline	M	FN, IntA, IntDL, Lat	6.12	1670	430	25.7485		14.9229	2.37848
s070	Other-slices-Dreadds-suite3-CTL_s070_Dreadds_FN-IntA-Lat+_TileScan 3 Merged	LID_PREV	saline	M	FN	6.00	200	70	35		24.1744	3.23307
s070	Other-slices-Dreadds-suite3-CTL_s070_Dreadds_FN-IntA-Lat+_TileScan 3 Merged	LID_PREV	saline	M	Lat+	6.00	417	110	26.3789		15.5533	2.43671
s070	Other-slices-Dreadds-suite3-CTL_s070_Dreadds_FN-IntA-Lat+_TileScan 3 Merged	LID_PREV	saline	M	IntA	6.00	354	115	32.4859		21.6603	3.00083
s071	DREADD-s060,s061,s067,s065,s071-CTLs_s071_DREADDS_no-mCherry-in-PC	LID_PREV	saline	B	FN, IntA, IntDL, Lat	6.12	1107	234	21.1382	Not so clear	10.3126	1.95261
s071	Other-slices-Dreadds-suite3-CTL_s071_Dreadds_FN-IntP	LID_PREV	saline	B	FN++	6.48	507	147	28.9941	Clear	18.1685	2.67828
s071	Other-slices-Dreadds-suite3-CTL_s071_Dreadds_FN-IntP	LID_PREV	saline	B	IntP ++	6.48	563	125	22.2025	Clear	11.3769	2.05092
s071	Other-slices-Dreadds-suite2_s071_Dreadds_IntA	LID_PREV	saline	M	IntA	?	260	112	43.0769		32.2513	3.97916
s041	CTL_DREADDs_s041_CTL-TileScan 3 Merged	CTL	none	M	IntA+, IntDL, DN+	6.12	1115	100	8.96861		-1.85701	0.828462
s041	Other-slices-Dreadds-suite3-CTL_s041_CTL_Dreadds_DN_IntA_TileScan 14 Merged	CTL	none	B	DN, IntA	6.00	1476	170	11.5176	Clear	0.691995	1.06392
s041	Other-slices-Dreadds-suite3-CTL_s041_CTL_Dreadds_FN_IntP_TileScan 13 Merged	CTL	none	B	FN++	6.48	493	45	9.12779		-1.69783	0.843165
s041	Other-slices-Dreadds-suite3-CTL_s041_CTL_Dreadds_FN_IntP_TileScan 13 Merged	CTL	none	B	IntP ++	6.48	1090	102	9.3578		-1.46782	0.864412
s040	DREADD-s060,s061,s067,s065,s071-CTLs_s040_CTL_DREADDs	CTL	none	M	IntA +, DN ++	6.00	995	80	8.0402		-2.78542	0.742701
s040	Other-slices-Dreadds-suite3-CTL_s040_CTL_Dreadds_DN-IntA_TileScan 12 Merged	CTL	none	B	FN -	6.00	153	17	11.1111		0.285491	1.02637
s040	Other-slices-Dreadds-suite3-CTL_s040_CTL_Dreadds_DN-IntA_TileScan 12 Merged	CTL	none	B	IntA	6.00	580	61	10.5172		-0.308379	0.971514
s040	Other-slices-Dreadds-suite3-CTL_s040_CTL_Dreadds_DN-IntA_TileScan 12 Merged	CTL	none	B	DN++	6.00	893	110	12.318	Clear	1.49241	1.13786
s017	DREADD-s060,s061,s067,s065,s071-CTLs2_s017_CTL	CTL	none	M	IntA, IntDL, DN-	6.00	1195	115	9.62343		-1.20219	0.88895
s017	Other-slices-Dreadds-suite3-CTL_s017_CTL_Dreadds_FN_IntP_TileScan 16_Merging_001	CTL	none	M	FN	6.48	125	20	16		5.17438	1.47798
s017	Other-slices-Dreadds-suite3-CTL_s017_CTL_Dreadds_FN_IntP_TileScan 16_Merging_002	CTL	none	M	IntP	6.48	440	55	12.5		1.67438	1.15467

[truncated: 23 more sheets: Figure5f, Figure6b - D1, Figure6b - D2, Figure 6c - D1, Figure 6c - D2, Figure 6d - D1, Figure 6d - D2, Figure 6e - D1, Figure 6e - D2, Figure7b, FigSupp1b, FigSupp2b, 3b, 4b, FigSupp2c, FigSupp5, FigSupp6c, FigSupp6i,j,k, FigSupp8b - left, FigSupp8b - middle, FigSupp8b - right, FigSupp9a …]
